# Supplementary material for: In-tube micro-pyramidal silicon nanopore for inertial-kinetic sensing of single molecules
Source: Nat Commun. 2024 Jun 15;15:5132. doi: 10.1038/s41467-024-48630-5 (PMC11180207; doi:10.1038/s41467-024-48630-5)
Supplement: Supplementary file 3 — Source Data [file 41467_2024_48630_MOESM3_ESM.zip]

Archive with 5 entries (4 files):
- Source data/
- Source data/source data for main text.xlsx
- __MACOSX/Source data/._source data for main text.xlsx
- Source data/source data for SI.xlsx
- __MACOSX/Source data/._source data for SI.xlsx
