# Supplementary material for: In-tube micro-pyramidal silicon nanopore for inertial-kinetic sensing of single molecules
Source: Nat Commun. 2024 Jun 15;15:5132. doi: 10.1038/s41467-024-48630-5 (PMC11180207; doi:10.1038/s41467-024-48630-5)
Supplement: Supplementary file 3 — Source Data [file 41467_2024_48630_MOESM3_ESM.zip › Source data/source data for main text.xlsx]

## Sheet: Figure 1
0.14006	67		-5e-05	1.05e-09		475	1320.02	1311.48	1328.06
0.28011	79.3333		0.04093	1.04e-09		476	1299.31	1290.91	1307.23
0.42017	69.8		0.08191	1.05e-09		477	1278.29	1270.02	1286.08
0.56022	69		0.12291	1.03e-09		478	1256.95	1248.82	1264.61
0.70028	69.3333		0.1639	1.04e-09		479	1235.29	1227.3	1242.82
0.84034	70.9091		0.20488	1.06e-09		480	1213.31	1205.46	1220.7
0.98039	68.8182		0.24586	1.05e-09		481	1190.99	1183.29	1198.25
1.12045	69.4545		0.28683	1.05e-09		482	1168.34	1160.78	1175.46
1.2605	72.1818		0.32779	1.05e-09		483	1145.34	1137.93	1152.32
1.40056	74.2727		0.36876	1.04e-09		484	1122	1114.74	1128.84
1.54062	70.8182		0.40974	1.05e-09		485	1098.3	1091.2	1105
1.68067	63.2727		0.4507	1.04e-09		486	1074.25	1067.3	1080.8
1.82073	62.5455		0.49167	1.04e-09		487	1049.84	1043.05	1056.24
1.96078	60.4545		0.53265	1.04e-09		488	1025.05	1018.42	1031.3
2.10084	57.7273		0.57363	1.05e-09		489	999.897	993.43	1005.99
2.2409	52.2727		0.61459	1.04e-09		490	974.36	968.058	980.299
2.38095	55		0.65557	1.04e-09		491	948.438	942.304	954.219
2.52101	55.7273		0.69653	1.05e-09		492	922.125	916.161	927.746
2.66106	55.0909		0.73751	1.05e-09		493	895.415	889.624	900.873
2.80112	51.7273		0.77847	1.05e-09		494	868.303	862.687	873.595
2.94118	50.3636		0.81944	1.03e-09		495	840.781	835.343	845.905
3.08123	55.1818		0.86042	1.07e-09		496	812.844	807.586	817.798
3.22129	63.3636		0.90139	1.06e-09		497	784.485	779.411	789.267
3.36134	66.8182		0.94237	1.05e-09		498	755.699	750.811	760.305
3.5014	69.5455		0.98333	1.05e-09		499	726.478	721.78	730.906
3.64146	68.1818		1.02431	1.05e-09		500	696.817	692.31	701.064
3.78151	71.6364		1.06527	1.05e-09		501	666.708	662.396	670.772
3.92157	67.5455		1.10624	1.05e-09		502	636.145	632.03	640.022
4.06162	68.9091		1.14723	1.05e-09		503	605.121	601.207	608.809
4.20168	66.8182		1.1882	1.04e-09		504	573.628	569.918	577.125
4.34174	60.6364		1.22916	1.04e-09		505	541.661	538.158	544.963
4.48179	66.0909		1.27013	1.04e-09		506	509.212	505.918	512.315
4.62185	66.0909		1.31109	1.05e-09		507	476.272	473.192	479.175
4.7619	76.3636		1.35207	1.04e-09		508	442.837	439.972	445.536
4.90196	87.2727		1.39304	1.05e-09		509	408.896	406.252	411.388
5.04202	86.6364		1.43401	1.05e-09		510	374.444	372.022	376.726
5.18207	89.3636		1.47497	1.05e-09		511	339.472	337.276	341.541
5.32213	89.3636		1.51594	1.07e-09		512	303.972	302.006	305.825
5.46218	89.3636		1.55694	1.06e-09		513	267.937	266.204	269.57
5.60224	85.2727		1.59791	1.06e-09		514	231.358	229.861	232.768
5.7423	84.6364		1.63889	1.05e-09		515	194.227	192.971	195.411
5.88235	83.2727		1.67986	1.05e-09		516	156.536	155.524	157.49
6.02241	77.8182		1.72083	1.05e-09		517	118.276	117.512	118.997
6.16246	80.5455		1.76181	1.05e-09		518	79.4398	78.926	79.924
6.30252	66.1818		1.80277	1.06e-09		519	40.0173	39.7585	40.2612
6.44258	55.2727		1.84374	1.06e-09		520	1.1162e-07	1.10898e-07	1.12301e-07
6.58263	53.1818		1.8847	1.06e-09
6.72269	50.4545		1.92569	1.05e-09
6.86275	49.7273		1.96666	1.05e-09
7.0028	51.0909		2.00763	1.04e-09
7.14286	51.0909		2.04859	1.04e-09
7.28291	58.5455		2.08955	1.04e-09
7.42297	73.5455		2.13053	1.02e-09
7.56303	79.6364		2.1715	1.04e-09
7.70308	81.6364		2.21247	1.05e-09
7.84314	86.4545		2.25344	1.05e-09
7.98319	83.7273		2.2944	1.04e-09
8.12325	83.7273		2.33537	1.05e-09
8.26331	86.4545		2.37634	1.05e-09
8.40336	90.5455		2.41731	1.04e-09
8.54342	96.6364		2.45828	1.04e-09
8.68347	100.727		2.49925	1.05e-09
8.82353	98.7273		2.54022	1.05e-09
8.96359	89.9091		2.58119	1.05e-09
9.10364	86.5455		2.62215	1.05e-09
9.2437	80.4545		2.66313	1.05e-09
9.38375	71.5455		2.70411	1.05e-09
9.52381	69.4545		2.74507	1.04e-09
9.66387	75.6364		2.78604	1.04e-09
9.80392	80.4545		2.82703	1.02e-09
9.94398	77.7273		2.868	1.06e-09
10.084	68.9091		2.90899	1.05e-09
10.2241	69.5455		2.94998	1.05e-09
10.3642	66.0909		2.99096	1.04e-09
10.5042	72.1818		3.03195	1.04e-09
10.6443	84.4545		3.07291	1.04e-09
10.7843	100.818		3.11389	1.04e-09
10.9244	107		3.15485	1.04e-09
11.0644	107.727		3.19584	1.04e-09
11.2045	100.909		3.23679	1.05e-09
11.3445	96.0909		3.27777	1.06e-09
11.4846	92		3.31875	1.05e-09
11.6247	96.0909		3.35973	1.06e-09
11.7647	98.8182		3.40068	1.05e-09
11.9048	102.909		3.44165	1.05e-09
12.0448	106.364		3.48263	1.01e-09
12.1849	95.4545		3.5236	1.05e-09
12.3249	81.0909		3.56456	1.04e-09
12.465	91.2727		3.60554	1.04e-09
12.605	94.6364		3.64651	1.04e-09
12.7451	103.455		3.68749	1.03e-09
12.8851	107.545		3.72847	1.05e-09
13.0252	111.636		3.76944	1.04e-09
13.1653	111.636		3.81042	1.03e-09
13.3053	106.909		3.85139	1.05e-09
13.4454	121.909		3.89235	1.04e-09
13.5854	124.636		3.93332	1.04e-09
13.7255	125.273		3.97429	1.04e-09
13.8656	133.455		4.01526	1.04e-09
14.0056	123.273		4.05625	1.03e-09
14.1457	126.727		4.09724	1.03e-09
14.2857	122.636		4.13822	1.01e-09
14.4258	127.455		4.17918	1.04e-09
14.5658	128.182		4.22016	1.04e-09
14.7059	128.182		4.26113	1.04e-09
14.8459	131.545		4.30211	1.04e-09
14.986	122.727		4.34308	1.05e-09
15.126	113.182		4.38406	1.04e-09
15.2661	124.091		4.42505	1.04e-09
15.4062	120.727		4.46601	1.04e-09
15.5462	121.364		4.507	1.04e-09
15.6863	126.818		4.54797	1.03e-09
15.8263	128.909		4.58894	1.03e-09
15.9664	128.182		4.62992	1.03e-09
16.1064	136.364		4.6709	1.03e-09
16.2465	140.455		4.71186	1.03e-09
16.3865	155.455		4.75282	1.04e-09
16.5266	158.818		4.79378	1.02e-09
16.6667	170.364		4.83475	1.01e-09
16.8067	169		4.87572	1.05e-09
16.9468	168.273		4.91669	1.04e-09
17.0868	167.636		4.95766	1.04e-09
17.2269	165.545		4.99864	1.04e-09
17.3669	177.091		5.03961	1.05e-09
17.507	177.818		5.08058	1.07e-09
17.6471	172.364		5.12156	1.09e-09
17.7871	183.909		5.16253	1.09e-09
17.9272	181.909		5.2035	1.06e-09
18.0672	187.364		5.24448	1.02e-09
18.2073	182.636		5.28545	1.01e-09
18.3473	175.818		5.32643	1.01e-09
18.4874	186.727		5.36739	1.02e-09
18.6274	202.364		5.40836	1.02e-09
18.7675	210.545		5.44933	1.03e-09
18.9076	209.909		5.4903	1.02e-09
19.0476	213.273		5.53128	1.05e-09
19.1877	216.636		5.57225	1.02e-09
19.3277	216		5.61324	1.03e-09
19.4678	218		5.6542	1.04e-09
19.6078	218		5.69516	1.04e-09
19.7479	222.091		5.73613	1.04e-09
19.888	233		5.77711	1.04e-09
20.028	233		5.81807	1.03e-09
20.1681	233		5.85906	1.02e-09
20.3081	235.727		5.90003	1.03e-09
20.4482	237.727		5.941	1.04e-09
20.5882	243.182		5.98196	1.03e-09
20.7283	252.727		6.02295	1.03e-09
20.8683	253.364		6.06392	1.03e-09
21.0084	253.364		6.10488	1.04e-09
21.1485	253.364		6.14587	1.02e-09
21.2885	254		6.18683	1.03e-09
21.4286	254		6.22779	1.05e-09
21.5686	254		6.26876	1.04e-09
21.7087	254		6.30974	1.04e-09
21.8487	254		6.35071	1.03e-09
21.9888	254		6.39168	1.03e-09
22.1288	254		6.43265	1.03e-09
22.2689	254		6.47362	1.03e-09
22.409	254		6.51459	1.03e-09
22.549	254		6.55556	1.03e-09
22.6891	254		6.59654	1.03e-09
22.8291	249.909		6.63751	1.03e-09
22.9692	249.909		6.67846	1.03e-09
23.1092	249.909		6.71943	1.03e-09
23.2493	249.909		6.76041	1.02e-09
23.3894	248.545		6.80137	1.03e-09
23.5294	248.545		6.84234	1.01e-09
23.6695	248.545		6.88331	1.05e-09
23.8095	248.545		6.92429	1.04e-09
23.9496	242.455		6.96526	1.04e-09
24.0896	235.636		7.00621	1.06e-09
24.2297	229.545		7.0472	1.06e-09
24.3697	227.545		7.08817	1.07e-09
24.5098	225.545		7.12917	1.07e-09
24.6499	215.364		7.17015	1.06e-09
24.7899	209.909		7.21112	1.06e-09
24.93	211.273		7.2521	1.06e-09
25.07	202.455		7.29307	1.03e-09
25.2101	202.455		7.33404	1.02e-09
25.3501	202.455		7.37501	1.03e-09
25.4902	198.364		7.41597	1.03e-09
25.6303	192.909		7.45694	1.03e-09
25.7703	185.364		7.49792	1.02e-09
25.9104	181.909		7.53888	1.01e-09
26.0504	179.182		7.57985	1.05e-09
26.1905	185.273		7.62082	1.02e-09
26.3305	175.727		7.66179	1.01e-09
26.4706	157.364		7.70278	1.02e-09
26.6106	150.545		7.74375	1.02e-09
26.7507	141		7.78472	1.01e-09
26.8908	125.364		7.8257	1.01e-09
27.0308	117.818		7.86666	1.01e-09
27.1709	115.818		7.90762	1.04e-09
27.3109	113.091		7.9486	1.05e-09
27.451	112.455		7.98956	1.01e-09
27.591	110.364		8.03054	1.01e-09
27.7311	102.182		8.07151	1.02e-09
27.8712	104.909		8.11249	1.03e-09
28.0112	113.091		8.15348	1.02e-09
28.1513	114.455		8.19445	9.92e-10
28.2913	107		8.23543	1.02e-09
28.4314	111.091		8.27639	1.03e-09
28.5714	120		8.31735	1.02e-09
28.7115	122.727		8.35832	1.02e-09
28.8515	122.727		8.39927	1.02e-09
28.9916	113.182		8.44025	1.02e-09
29.1317	100.273		8.48124	1.03e-09
29.2717	98.9091		8.52228	1.02e-09
29.4118	95.5455		8.56327	1.01e-09
29.5518	90.7273		8.60424	1.02e-09
29.6919	90		8.64522	1.03e-09
29.8319	92		8.6862	1.03e-09
29.972	87.1818		8.72718	1.03e-09
30.112	79		8.76816	1.03e-09
30.2521	76.2727		8.80916	1.02e-09
30.3922	88.5455		8.85013	1.03e-09
30.5322	100.818		8.8911	9.97e-10
30.6723	105.545		8.93208	9.97e-10
30.8123	96.7273		8.97304	1.03e-09
30.9524	100.091		9.01399	1.03e-09
31.0924	97.3636		9.05496	1.02e-09
31.2325	96.7273		9.09593	1.02e-09
31.3726	95.3636		9.13692	1.02e-09
31.5126	95.3636		9.17789	1.03e-09
31.6527	95.3636		9.21886	1.02e-09
31.7927	95.3636		9.25982	1.01e-09
31.9328	83.0909		9.30079	1.02e-09
32.0728	75.5455		9.34175	1.02e-09
32.2129	74.1818		9.38271	1.03e-09
32.3529	79.6364		9.42368	1.02e-09
32.493	81		9.46466	1.02e-09
32.633	84.4545		9.50563	1.03e-09
32.7731	81.7273		9.5466	1.03e-09
32.9132	85.8182		9.58758	1.03e-09
33.0532	86.5455		9.62857	1.01e-09
33.1933	89.2727		9.66953	1.04e-09
33.3333	89.9091		9.7105	1.04e-09
33.4734	90.6364		9.75147	1.04e-09
33.6135	89.2727		9.79244	1.02e-09
33.7535	84.5455		9.83341	1.02e-09
33.8936	83.8182		9.87438	1.02e-09
34.0336	75.6364		9.91536	1.02e-09
34.1737	67.4545		9.95635	1.02e-09
34.3137	67.4545		9.99732	1.01e-09
34.4538	64.0909		10.0383	1.01e-09
34.5938	58.6364		10.0793	1.02e-09
34.7339	50.4545		10.1203	1.03e-09
34.874	41.6364		10.1612	1.02e-09
35.014	37.5455		10.2022	1.02e-09
35.1541	48.4545		10.2432	1.03e-09
35.2941	53.1818		10.2842	1.03e-09
35.4342	60.7273		10.3252	1.01e-09
35.5742	70.2727		10.3662	1.01e-09
35.7143	72.2727		10.4071	1.04e-09
35.8543	75		10.4481	1.04e-09
35.9944	74.2727		10.4891	1.03e-09
36.1345	77.6364		10.53	1.03e-09
36.2745	81		10.571	1.03e-09
36.4146	80.3636		10.612	1.03e-09
36.5546	83.0909		10.653	1.04e-09
36.6947	73.5455		10.6939	1.02e-09
36.8347	73.5455		10.7349	1.02e-09
36.9748	62.6364		10.7758	1.02e-09
37.1148	51.7273		10.8168	1.02e-09
37.2549	51.7273		10.8578	1.02e-09
37.395	56.4545		10.8988	1.02e-09
37.535	53.0909		10.9397	1.02e-09
37.6751	55.8182		10.9807	1.02e-09
37.8151	62.6364		11.0217	1.02e-09
37.9552	69.3636		11.0626	9.96e-10
38.0952	74.8182		11.1036	1.03e-09
38.2353	72.0909		11.1446	1.03e-09
38.3753	72.0909		11.1855	1.03e-09
38.5154	76.1818		11.2265	1.02e-09
38.6555	78.9091		11.2675	1.03e-09
38.7955	83		11.3084	1.03e-09
38.9356	78.9091		11.3494	1.03e-09
39.0756	79.5455		11.3904	1.03e-09
39.2157	74.8182		11.4314	1.03e-09
39.3557	68		11.4723	1.02e-09
39.4958	64.6364		11.5133	1.07e-09
39.6358	67.3636		11.5543	1.05e-09
39.7759	66		11.5953	1.03e-09
39.916	60.5455		11.6363	1.03e-09
40.056	55.7273		11.6772	1.03e-09
40.1961	51.6364		11.7182	1.03e-09
40.3361	47.5455		11.7592	9.97e-10
40.4762	44.1818		11.8002	1.03e-09
40.6163	45		11.8411	1.03e-09
40.7563	46.2857		11.8821	1.03e-09
40.8964	24.6		11.9231	1.03e-09
41.0364	31.6667		11.964	1.02e-09
41.1765	52		12.005	1.02e-09
			12.046	1.03e-09
			12.0869	1.02e-09
			12.1279	1.03e-09
			12.1689	1.03e-09
			12.2098	1.05e-09
			12.2508	1.04e-09
			12.2918	1.03e-09
			12.3328	1.03e-09
			12.3737	1.02e-09
			12.4147	1.03e-09
			12.4557	9.98e-10
			12.4967	1.03e-09
			12.5376	1.03e-09
			12.5786	1.02e-09
			12.6196	1.02e-09
			12.6605	1.03e-09
			12.7015	1.02e-09
			12.7425	1.02e-09
			12.7835	1.02e-09
			12.8245	1.03e-09
			12.8654	1.02e-09
			12.9064	1.02e-09
			12.9474	1.05e-09
			12.9884	1.04e-09
			13.0294	1e-09
			13.0703	1.02e-09
			13.1113	1.03e-09
			13.1523	1.02e-09
			13.1933	9.96e-10
			13.2342	1.04e-09
			13.2752	1.03e-09
			13.3161	1.03e-09
			13.3571	1.03e-09
			13.3981	1.02e-09
			13.4391	1.02e-09
			13.48	1.02e-09
			13.521	1.02e-09
			13.562	1.02e-09
			13.603	1.02e-09
			13.6439	1.02e-09
			13.6849	1.02e-09
			13.7259	1.03e-09
			13.7668	1.02e-09
			13.8078	1.02e-09
			13.8488	1.03e-09
			13.8898	9.99e-10
			13.9307	1.03e-09
			13.9717	1.03e-09
			14.0127	1.03e-09
			14.0537	1.02e-09
			14.0946	1.02e-09
			14.1356	1.02e-09
			14.1766	1.02e-09
			14.2175	1.02e-09
			14.2585	1.02e-09
			14.2994	1.02e-09
			14.3404	1.02e-09
			14.3814	1.01e-09
			14.4224	1.02e-09
			14.4634	1.02e-09
			14.5044	1.01e-09
			14.5453	9.86e-10
			14.5863	1.05e-09
			14.6273	1.03e-09
			14.6683	1e-09
			14.7092	1.02e-09
			14.7502	1.03e-09
			14.7912	1.03e-09
			14.8322	1.02e-09
			14.8732	1.03e-09
			14.9141	1.02e-09
			14.9551	1.03e-09
			14.9961	1.03e-09
			15.0371	1.02e-09
			15.078	1.02e-09
			15.119	1.02e-09
			15.16	1.04e-09
			15.201	1.02e-09
			15.2419	1.02e-09
			15.2829	1.02e-09
			15.3239	1.02e-09
			15.3648	1.03e-09
			15.4058	1.02e-09
			15.4468	1.02e-09
			15.4877	1.03e-09
			15.5287	1.03e-09
			15.5697	1.03e-09
			15.6107	1.05e-09
			15.6517	1.03e-09
			15.6926	1.03e-09
			15.7336	1.03e-09
			15.7746	1.03e-09
			15.8156	1.02e-09
			15.8565	1.03e-09
			15.8975	1.03e-09
			15.9385	1.03e-09
			15.9794	1.02e-09
			16.0204	1e-09
			16.0614	1.04e-09
			16.1024	1.03e-09
			16.1434	1.02e-09
			16.1843	1.02e-09
			16.2253	1.03e-09
			16.2663	1.03e-09
			16.3072	1.03e-09
			16.3482	1.03e-09
			16.3892	1.03e-09
			16.4301	1.03e-09
			16.4711	1.03e-09
			16.5121	1.03e-09
			16.5531	1.03e-09
			16.594	1.03e-09
			16.635	1.03e-09
			16.676	1.03e-09
			16.7169	1.03e-09
			16.7579	1e-09
			16.7989	1.02e-09
			16.8398	1.04e-09
			16.8808	1.03e-09
			16.9218	1.03e-09
			16.9628	1.03e-09
			17.0037	1.03e-09
			17.0447	1.03e-09
			17.0857	1.03e-09
			17.1267	1.03e-09
			17.1676	1.03e-09
			17.2086	1.02e-09
			17.2496	1.03e-09
			17.2905	1.04e-09
			17.3315	1.04e-09
			17.3725	1.04e-09
			17.4135	1.03e-09
			17.4545	1.02e-09
			17.4955	1.02e-09
			17.5364	1.04e-09
			17.5774	1.04e-09
			17.6184	1.03e-09
			17.6594	1.03e-09
			17.7003	1.03e-09
			17.7413	1.03e-09
			17.7823	1.03e-09
			17.8232	1.03e-09
			17.8642	1.03e-09
			17.9052	1.03e-09
			17.9461	1.03e-09
			17.9871	1.03e-09
			18.0281	1.03e-09
			18.069	1.03e-09
			18.11	1.03e-09
			18.151	1.04e-09
			18.1919	1.04e-09
			18.2329	1.04e-09
			18.2739	1.04e-09
			18.3149	1.04e-09
			18.3558	1.04e-09
			18.3968	1.04e-09
			18.4378	1.04e-09
			18.4787	1.03e-09
			18.5197	1.03e-09
			18.5607	1.03e-09
			18.6017	1.03e-09
			18.6426	1.03e-09
			18.6836	1.02e-09
			18.7246	1.03e-09
			18.7655	1.03e-09
			18.8065	1.03e-09
			18.8475	1.03e-09
			18.8885	1.03e-09
			18.9294	1.04e-09
			18.9704	1.03e-09
			19.0114	1.03e-09
			19.0524	1.04e-09
			19.0933	1.04e-09
			19.1343	1.04e-09
			19.1753	1.04e-09
			19.2162	1.04e-09
			19.2572	1.04e-09
			19.2982	1.04e-09
			19.3391	1.04e-09
			19.3801	1.03e-09
			19.4211	1.04e-09
			19.4621	1.03e-09
			19.503	1.03e-09
			19.544	1.03e-09
			19.585	1.03e-09
			19.6259	1.03e-09
			19.6669	1.03e-09
			19.7079	1.01e-09
			19.7489	1.05e-09
			19.7899	1.04e-09
			19.8308	1.05e-09
			19.8718	1.04e-09
			19.9128	1.04e-09
			19.9538	1.04e-09
			19.9947	1.04e-09
			20.0357	1.04e-09
			20.0767	1.04e-09
			20.1177	1.04e-09
			20.1586	1.05e-09
			20.1996	1.04e-09
			20.2406	1.04e-09
			20.2816	1.03e-09
			20.3226	1.03e-09
			20.3635	1.03e-09
			20.4045	1.03e-09
			20.4455	1e-09
			20.4864	1.03e-09
			20.5274	1.04e-09
			20.5684	1.04e-09
			20.6094	1.03e-09
			20.6503	1.03e-09
			20.6913	1.04e-09
			20.7323	1.04e-09
			20.7732	1.04e-09
			20.8142	1.04e-09
			20.8552	1.05e-09
			20.8961	1.04e-09
			20.9371	1.05e-09
			20.9781	1.04e-09
			21.0191	1.04e-09
			21.0601	1.04e-09
			21.101	1.04e-09
			21.142	1.02e-09
			21.183	1.05e-09
			21.2239	1.04e-09
			21.2649	1.04e-09
			21.3058	1.04e-09
			21.3468	1.03e-09
			21.3878	1.03e-09
			21.4288	1.04e-09
			21.4697	1.04e-09
			21.5107	1.02e-09
			21.5517	1.02e-09
			21.5927	1.04e-09
			21.6337	1.04e-09
			21.6747	1.04e-09
			21.7156	1.04e-09
			21.7566	1.04e-09
			21.7976	1.02e-09
			21.8386	1.06e-09
			21.8795	1.04e-09
			21.9205	1.04e-09
			21.9615	1.04e-09
			22.0024	1.04e-09
			22.0434	1.04e-09
			22.0844	1.04e-09
			22.1254	1.04e-09
			22.1663	1.03e-09
			22.2073	1.04e-09
			22.2483	1.03e-09
			22.2893	1.03e-09
			22.3302	1.04e-09
			22.3712	1.04e-09
			22.4122	1.04e-09
			22.4531	1.01e-09
			22.4941	1.06e-09
			22.5351	1.05e-09
			22.576	1.05e-09
			22.617	1.05e-09
			22.658	1.04e-09
			22.6989	1.04e-09
			22.7399	1.04e-09
			22.7809	1.04e-09
			22.8218	1.04e-09
			22.8628	1.05e-09
			22.9038	1.04e-09
			22.9447	1.04e-09
			22.9857	1.03e-09
			23.0267	1.03e-09
			23.0677	1.04e-09
			23.1087	1.01e-09
			23.1497	1.05e-09
			23.1906	1.04e-09
			23.2316	1.05e-09
			23.2726	1.04e-09
			23.3135	1.04e-09
			23.3545	1.05e-09
			23.3955	1.05e-09
			23.4365	1.05e-09
			23.4774	1.05e-09
			23.5184	1.05e-09
			23.5594	1.05e-09
			23.6003	1.05e-09
			23.6413	1.05e-09
			23.6823	1.05e-09
			23.7233	1.04e-09
			23.7642	1.02e-09
			23.8052	1.06e-09
			23.8462	1.05e-09
			23.8872	1.04e-09
			23.9281	1.04e-09
			23.9691	1.04e-09
			24.0101	1.03e-09
			24.051	1.04e-09
			24.092	1.05e-09
			24.133	1.05e-09
			24.1739	1.04e-09
			24.2149	1.05e-09
			24.2559	1.05e-09
			24.2968	1.06e-09
			24.3378	1.06e-09
			24.3788	1.05e-09
			24.4198	1.02e-09
			24.4607	1.06e-09
			24.5017	1.06e-09
			24.5427	1.05e-09
			24.5837	1.05e-09
			24.6247	1.05e-09
			24.6656	1.05e-09
			24.7066	1.04e-09
			24.7476	1.05e-09
			24.7885	1.05e-09
			24.8295	1.05e-09
			24.8705	1.05e-09
			24.9114	1.05e-09
			24.9524	1.04e-09
			24.9934	1.05e-09
			25.0344	1.06e-09
			25.0754	1.02e-09
			25.1163	1.06e-09
			25.1573	1.06e-09
			25.1983	1.07e-09
			25.2392	1.06e-09
			25.2802	1.05e-09
			25.3212	1.05e-09
			25.3622	1.05e-09
			25.4031	1.05e-09
			25.4441	1.05e-09
			25.4851	1.05e-09
			25.526	1.04e-09
			25.567	1.04e-09
			25.608	1.05e-09
			25.6489	1.04e-09
			25.6899	1.05e-09
			25.7309	1.04e-09
			25.7719	1.02e-09
			25.8128	1.07e-09
			25.8538	1.05e-09
			25.8948	1.05e-09
			25.9358	1.05e-09
			25.9768	1.05e-09
			26.0177	1.05e-09
			26.0587	1.06e-09
			26.0997	1.06e-09
			26.1406	1.05e-09
			26.1816	1.06e-09
			26.2226	1.05e-09
			26.2636	1.05e-09
			26.3045	1.07e-09
			26.3455	1.05e-09
			26.3864	1.04e-09
			26.4274	1.02e-09
			26.4684	1.02e-09
			26.5094	1.05e-09
			26.5503	1.04e-09
			26.5913	1.05e-09
			26.6323	1.05e-09
			26.6732	1.05e-09
			26.7142	1.05e-09
			26.7552	1.04e-09
			26.7961	1.05e-09
			26.8371	1.05e-09
			26.8781	1.05e-09
			26.9191	1.05e-09
			26.96	1.05e-09
			27.001	1.06e-09
			27.042	1.05e-09
			27.0829	1.05e-09
			27.1239	1.03e-09
			27.1649	1.06e-09
			27.2059	1.06e-09
			27.2468	1.05e-09
			27.2878	1.05e-09
			27.3288	1.04e-09
			27.3698	1.05e-09
			27.4107	1.05e-09
			27.4517	1.05e-09
			27.4927	1.05e-09
			27.5337	1.05e-09
			27.5747	1.05e-09
			27.6156	1.05e-09
			27.6566	1.05e-09
			27.6976	1.05e-09
			27.7386	1.06e-09
			27.7795	1.03e-09
			27.8205	1.06e-09
			27.8614	1.06e-09
			27.9024	1.06e-09
			27.9434	1.06e-09
			27.9844	1.06e-09
			28.0253	1.05e-09
			28.0663	1.05e-09
			28.1073	1.05e-09
			28.1482	1.05e-09
			28.1892	1.05e-09
			28.2302	1.04e-09
			28.2712	1.05e-09
			28.3121	1.05e-09
			28.3531	1.05e-09
			28.3941	1.05e-09
			28.4351	1.05e-09
			28.476	1.04e-09
			28.517	1.07e-09
			28.558	1.05e-09
			28.5989	1.06e-09
			28.6399	1.06e-09
			28.6809	1.06e-09
			28.7219	1.05e-09
			28.7628	1.06e-09
			28.8038	1.06e-09
			28.8448	1.06e-09
			28.8858	1.06e-09
			28.9267	1.06e-09
			28.9677	1.06e-09
			29.0087	1.05e-09
			29.0496	1.05e-09
			29.0906	1.05e-09
			29.1316	1.03e-09
			29.1726	1.03e-09
			29.2135	1.06e-09
			29.2545	1.05e-09
			29.2955	1.05e-09
			29.3364	1.05e-09
			29.3774	1.06e-09
			29.4184	1.05e-09
			29.4593	1.04e-09
			29.5003	1.06e-09
			29.5413	1.06e-09
			29.5823	1.06e-09
			29.6232	1.05e-09
			29.6642	1.05e-09
			29.7052	1.05e-09
			29.7461	1.05e-09
			29.7871	1.05e-09
			29.8281	1.03e-09
			29.869	1.08e-09
			29.91	1.06e-09
			29.951	1.05e-09
			29.992	1.05e-09
			30.0329	1.05e-09
			30.0739	1.05e-09
			30.1149	1.05e-09
			30.1559	1.05e-09
			30.1968	1.06e-09
			30.2378	1.06e-09
			30.2788	1.06e-09
			30.3197	1.05e-09
			30.3607	1.05e-09
			30.4017	1.06e-09
			30.4426	1.06e-09
			30.4836	1.03e-09
			30.5246	1.07e-09
			30.5656	1.06e-09
			30.6065	1.06e-09
			30.6475	1.06e-09
			30.6885	1.06e-09
			30.7295	1.05e-09
			30.7704	1.06e-09
			30.8114	1.05e-09
			30.8524	1.05e-09
			30.8934	1.05e-09
			30.9343	1.05e-09
			30.9753	1.06e-09
			31.0163	1.06e-09
			31.0573	1.05e-09
			31.0982	1.04e-09
			31.1392	1.03e-09
			31.1802	1.08e-09
			31.2211	1.06e-09
			31.2621	1.06e-09
			31.3031	1.06e-09
			31.3441	1.06e-09
			31.385	1.06e-09
			31.426	1.06e-09
			31.467	1.06e-09
			31.508	1.06e-09
			31.5489	1.06e-09
			31.5899	1.06e-09
			31.6309	1.06e-09
			31.6719	1.06e-09
			31.7128	1.06e-09
			31.7538	1.05e-09
			31.7948	1.04e-09
			31.8358	1.07e-09
			31.8768	1.06e-09
			31.9177	1.07e-09
			31.9587	1.06e-09
			31.9997	1.05e-09
			32.0406	1.06e-09
			32.0816	1.07e-09
			32.1226	1.06e-09
			32.1636	1.07e-09
			32.2045	1.07e-09
			32.2455	1.07e-09
			32.2865	1.06e-09
			32.3274	1.06e-09
			32.3684	1.06e-09
			32.4094	1.08e-09
			32.4503	1.05e-09
			32.4913	1.08e-09
			32.5323	1.06e-09
			32.5733	1.06e-09
			32.6142	1.07e-09
			32.6552	1.07e-09
			32.6962	1.06e-09
			32.7372	1.06e-09
			32.7781	1.06e-09
			32.8191	1.06e-09
			32.8601	1.06e-09
			32.9011	1.06e-09
			32.942	1.07e-09
			32.983	1.08e-09
			33.024	1.07e-09
			33.065	1.08e-09
			33.106	1.05e-09
			33.147	1.1e-09
			33.188	1.08e-09
			33.2289	1.07e-09
			33.2699	1.07e-09
			33.3109	1.07e-09
			33.3518	1.07e-09
			33.3928	1.07e-09
			33.4338	1.07e-09
			33.4747	1.06e-09
			33.5157	1.07e-09
			33.5567	1.06e-09
			33.5977	1.07e-09
			33.6386	1.07e-09
			33.6796	1.07e-09
			33.7205	1.07e-09
			33.7615	1.04e-09
			33.8025	1.08e-09
			33.8434	1.08e-09
			33.8844	1.08e-09
			33.9254	1.07e-09
			33.9664	1.07e-09
			34.0073	1.07e-09
			34.0483	1.07e-09
			34.0893	1.07e-09
			34.1303	1.07e-09
			34.1712	1.07e-09
			34.2122	1.07e-09
			34.2532	1.07e-09
			34.2941	1.07e-09
			34.3351	1.06e-09
			34.3761	1.06e-09
			34.4171	1.03e-09
			34.4581	1.07e-09
			34.499	1.07e-09
			34.54	1.07e-09
			34.581	1.07e-09
			34.622	1.08e-09
			34.6629	1.07e-09
			34.7039	1.07e-09
			34.7449	1.08e-09
			34.7859	1.08e-09
			34.8269	1.08e-09
			34.8678	1.07e-09
			34.9088	1.07e-09
			34.9498	1.08e-09
			34.9907	1.08e-09
			35.0317	1.08e-09
			35.0727	1.04e-09
			35.1137	1.09e-09
			35.1546	1.08e-09
			35.1956	1.07e-09
			35.2366	1.06e-09
			35.2775	1.06e-09
			35.3185	1.07e-09
			35.3595	1.07e-09
			35.4004	1.07e-09
			35.4414	1.07e-09
			35.4824	1.07e-09
			35.5234	1.08e-09
			35.5643	1.07e-09
			35.6053	1.07e-09
			35.6463	1.07e-09
			35.6872	1.07e-09
			35.7282	1.04e-09
			35.7692	1.08e-09
			35.8102	1.07e-09
			35.8512	1.08e-09
			35.8921	1.07e-09
			35.9331	1.06e-09
			35.9741	1.06e-09
			36.015	1.07e-09
			36.056	1.06e-09
			36.097	1.06e-09
			36.138	1.06e-09
			36.179	1.07e-09
			36.2199	1.07e-09
			36.2609	1.07e-09
			36.3019	1.07e-09
			36.3428	1.04e-09
			36.3838	1.07e-09
			36.4248	1.08e-09
			36.4658	1.07e-09
			36.5068	1.07e-09
			36.5477	1.07e-09
			36.5887	1.08e-09
			36.6297	1.07e-09
			36.6706	1.07e-09
			36.7116	1.07e-09
			36.7526	1.08e-09
			36.7936	1.07e-09
			36.8345	1.07e-09
			36.8755	1.06e-09
			36.9165	1.07e-09
			36.9575	1.06e-09
			36.9984	1.05e-09
			37.0394	1.07e-09
			37.0804	1.06e-09
			37.1214	1.07e-09
			37.1623	1.07e-09
			37.2033	1.06e-09
			37.2443	1.07e-09
			37.2853	1.08e-09
			37.3262	1.08e-09
			37.3672	1.07e-09
			37.4082	1.08e-09
			37.4492	1.07e-09
			37.4901	1.08e-09
			37.5311	1.07e-09
			37.5721	1.08e-09
			37.613	1.05e-09
			37.654	1.09e-09
			37.695	1.08e-09
			37.7359	1.07e-09
			37.7769	1.08e-09
			37.8179	1.07e-09
			37.8588	1.07e-09
			37.8998	1.07e-09
			37.9407	1.07e-09
			37.9817	1.07e-09
			38.0227	1.07e-09
			38.0637	1.07e-09
			38.1046	1.07e-09
			38.1456	1.08e-09
			38.1866	1.08e-09
			38.2276	1.05e-09
			38.2685	1.09e-09
			38.3095	1.09e-09
			38.3505	1.09e-09
			38.3914	1.09e-09
			38.4324	1.09e-09
			38.4734	1.08e-09
			38.5143	1.08e-09
			38.5553	1.08e-09
			38.5963	1.07e-09
			38.6373	1.07e-09
			38.6783	1.07e-09
			38.7192	1.08e-09
			38.7602	1.08e-09
			38.8012	1.08e-09
			38.8422	1.07e-09
			38.8831	1.05e-09
			38.9241	1.09e-09
			38.9651	1.08e-09
			39.0061	1.08e-09
			39.047	1.08e-09
			39.088	1.09e-09
			39.129	1.09e-09
			39.1699	1.09e-09
			39.2109	1.09e-09
			39.2519	1.09e-09
			39.2929	1.09e-09
			39.3338	1.09e-09
			39.3748	1.09e-09
			39.4157	1.09e-09
			39.4567	1.09e-09
			39.4977	1.06e-09
			39.5387	1.1e-09
			39.5796	1.09e-09
			39.6206	1.09e-09
			39.6616	1.09e-09
			39.7025	1.09e-09
			39.7435	1.09e-09
			39.7845	1.09e-09
			39.8255	1.1e-09
			39.8664	1.1e-09
			39.9074	1.1e-09
			39.9484	1.1e-09
			39.9894	1.11e-09
			40.0303	1.11e-09
			40.0713	1.1e-09
			40.1123	1.08e-09
			40.1532	1.11e-09
			40.1942	1.11e-09
			40.2352	1.1e-09
			40.2762	1.09e-09
			40.3171	1.1e-09
			40.3581	1.09e-09
			40.3991	1.09e-09
			40.44	1.09e-09
			40.481	1.08e-09
			40.522	1.09e-09
			40.563	1.09e-09
			40.6039	1.09e-09
			40.6449	1.09e-09
			40.6859	1.08e-09
			40.7268	1.09e-09
			40.7678	1.1e-09
			40.8088	1.09e-09
			40.8497	1.1e-09
			40.8907	1.1e-09
			40.9316	1.1e-09
			40.9726	1.09e-09
			41.0136	1.1e-09
			41.0546	1.1e-09
			41.0955	1.09e-09
			41.1365	1.1e-09
			41.1775	1.09e-09
			41.2184	1.09e-09
			41.2594	1.09e-09
			41.3004	1.05e-09
			41.3414	1.1e-09
			41.3823	1.09e-09
			41.4233	1.09e-09
			41.4643	1.09e-09
			41.5053	1.09e-09
			41.5463	1.09e-09
			41.5873	1.09e-09
			41.6282	1.1e-09
			41.6692	1.09e-09
			41.7102	1.09e-09
			41.7511	1.09e-09
			41.7921	1.1e-09
			41.8331	1.1e-09
			41.8741	1.09e-09
			41.915	1.09e-09
			41.956	1.08e-09
			41.997	1.11e-09
			42.0379	1.09e-09
			42.0789	1.09e-09
			42.1199	1.09e-09
			42.1608	1.09e-09
			42.2018	1.08e-09
			42.2428	1.08e-09
			42.2837	1.08e-09
			42.3247	1.09e-09
			42.3657	1.09e-09
			42.4067	1.08e-09
			42.4476	1.08e-09
			42.4886	1.09e-09
			42.5296	1.08e-09
			42.5705	1.08e-09
			42.6115	1.1e-09
			42.6525	1.1e-09
			42.6934	1.1e-09
			42.7344	1.1e-09
			42.7754	1.09e-09
			42.8164	1.09e-09
			42.8573	1.09e-09
			42.8983	1.09e-09
			42.9393	1.09e-09
			42.9803	1.08e-09
			43.0212	1.08e-09
			43.0622	1.08e-09
			43.1032	1.09e-09
			43.1442	1.09e-09
			43.1851	1.09e-09
			43.2261	1.09e-09
			43.2671	1.09e-09
			43.308	1.08e-09
			43.349	1.09e-09
			43.39	1.09e-09
			43.4309	1.1e-09
			43.4719	1.09e-09
			43.5129	1.09e-09
			43.5538	1.1e-09
			43.5948	1.1e-09
			43.6358	1.09e-09
			43.6768	1.09e-09
			43.7177	1.09e-09
			43.7587	1.09e-09
			43.7997	1.09e-09
			43.8406	1.09e-09
			43.8816	1.09e-09
			43.9226	1.07e-09
			43.9636	1.1e-09
			44.0045	1.09e-09
			44.0455	1.1e-09
			44.0865	1.09e-09
			44.1275	1.09e-09
			44.1685	1.1e-09
			44.2094	1.09e-09
			44.2504	1.09e-09
			44.2914	1.1e-09
			44.3324	1.1e-09
			44.3733	1.09e-09
			44.4143	1.09e-09
			44.4553	1.1e-09
			44.4962	1.09e-09
			44.5372	1.09e-09
			44.5782	1.06e-09
			44.6192	1.09e-09
			44.6601	1.09e-09
			44.7011	1.08e-09
			44.7421	1.08e-09
			44.7831	1.08e-09
			44.824	1.08e-09
			44.865	1.08e-09
			44.906	1.08e-09
			44.9469	1.09e-09
			44.9879	1.08e-09
			45.0289	1.09e-09
			45.0698	1.09e-09
			45.1108	1.08e-09
			45.1518	1.09e-09
			45.1927	1.09e-09
			45.2337	1.09e-09
			45.2747	1.09e-09
			45.3156	1.09e-09
			45.3566	1.09e-09
			45.3976	1.09e-09
			45.4385	1.08e-09
			45.4795	1.08e-09
			45.5205	1.09e-09
			45.5615	1.08e-09
			45.6024	1.08e-09
			45.6434	1.08e-09
			45.6844	1.08e-09
			45.7254	1.08e-09
			45.7663	1.09e-09
			45.8073	1.09e-09
			45.8483	1.08e-09
			45.8892	1.09e-09
			45.9302	1.1e-09
			45.9712	1.09e-09
			46.0122	1.09e-09
			46.0531	1.1e-09
			46.0941	1.1e-09
			46.1351	1.11e-09
			46.1761	1.1e-09
			46.217	1.1e-09
			46.258	1.1e-09
			46.299	1.1e-09
			46.34	1.12e-09
			46.3809	1.09e-09
			46.4219	1.09e-09
			46.4629	1.09e-09
			46.5038	1.09e-09
			46.5448	1.09e-09
			46.5858	1.09e-09
			46.6268	1.09e-09
			46.6677	1.09e-09
			46.7087	1.09e-09
			46.7497	1.08e-09
			46.7907	1.09e-09
			46.8316	1.1e-09
			46.8726	1.08e-09
			46.9136	1.08e-09
			46.9546	1.11e-09
			46.9955	1.1e-09
			47.0365	1.1e-09
			47.0775	1.1e-09
			47.1185	1.1e-09
			47.1594	1.1e-09
			47.2004	1.1e-09
			47.2414	1.1e-09
			47.2824	1.09e-09
			47.3233	1.09e-09
			47.3643	1.09e-09
			47.4053	1.09e-09
			47.4462	1.09e-09
			47.4872	1.1e-09
			47.5281	1.1e-09
			47.5691	1.09e-09
			47.6101	1.08e-09
			47.6511	1.1e-09
			47.6921	1.1e-09
			47.733	1.11e-09
			47.774	1.1e-09
			47.815	1.1e-09
			47.8559	1.1e-09
			47.8969	1.11e-09
			47.9379	1.11e-09
			47.9789	1.11e-09
			48.0198	1.1e-09
			48.0608	1.11e-09
			48.1018	1.11e-09
			48.1427	1.1e-09
			48.1837	1.1e-09
			48.2247	1.09e-09
			48.2657	1.08e-09
			48.3066	1.08e-09
			48.3476	1.11e-09
			48.3886	1.1e-09
			48.4296	1.1e-09
			48.4705	1.1e-09
			48.5115	1.09e-09
			48.5525	1.09e-09
			48.5934	1.1e-09
			48.6344	1.1e-09
			48.6754	1.09e-09
			48.7164	1.1e-09
			48.7573	1.1e-09
			48.7983	1.1e-09
			48.8393	1.09e-09
			48.8802	1.1e-09
			48.9212	1.1e-09
			48.9622	1.08e-09
			49.0032	1.09e-09
			49.0441	1.1e-09
			49.0851	1.09e-09
			49.1261	1.09e-09
			49.167	1.1e-09
			49.208	1.1e-09
			49.249	1.1e-09
			49.29	1.09e-09
			49.3309	1.1e-09
			49.3719	1.1e-09
			49.4129	1.09e-09
			49.4538	1.1e-09
			49.4948	1.1e-09
			49.5358	1.11e-09
			49.5768	1.1e-09
			49.6177	1.1e-09
			49.6587	1.07e-09
			49.6997	1.11e-09
			49.7407	1.12e-09
			49.7817	1.1e-09
			49.8226	1.1e-09
			49.8636	1.11e-09
			49.9046	1.1e-09
			49.9456	1.1e-09
			49.9865	1.09e-09
			50.0275	1.09e-09
			50.0685	1.1e-09
			50.1095	1.09e-09
			50.1504	1.09e-09
			50.1914	1.09e-09
			50.2324	1.1e-09
			50.2734	1.1e-09
			50.3143	1.1e-09
			50.3553	1.07e-09
			50.3963	1.12e-09
			50.4372	1.11e-09
			50.4782	1.11e-09
			50.5192	1.1e-09
			50.5602	1.1e-09
			50.6011	1.1e-09
			50.6421	1.1e-09
			50.6831	1.1e-09
			50.724	1.1e-09
			50.765	1.1e-09
			50.806	1.1e-09
			50.8469	1.09e-09
			50.8879	1.09e-09
			50.9289	1.09e-09
			50.9698	1.09e-09
			51.0108	1.09e-09
			51.0518	1.07e-09
			51.0927	1.11e-09
			51.1337	1.1e-09
			51.1747	1.1e-09
			51.2157	1.1e-09
			51.2566	1.1e-09
			51.2976	1.1e-09
			51.3386	1.1e-09
			51.3796	1.1e-09
			51.4205	1.1e-09
			51.4615	1.1e-09
			51.5025	1.11e-09
			51.5434	1.1e-09
			51.5844	1.1e-09
			51.6254	1.1e-09
			51.6663	1.1e-09
			51.7073	1.1e-09
			51.7483	1.07e-09
			51.7892	1.12e-09
			51.8302	1.1e-09
			51.8712	1.1e-09
			51.9121	1.1e-09
			51.9531	1.1e-09
			51.9941	1.1e-09
			52.0351	1.1e-09
			52.076	1.11e-09
			52.117	1.1e-09
			52.158	1.1e-09
			52.1989	1.11e-09
			52.2399	1.11e-09
			52.2809	1.11e-09
			52.3218	1.11e-09
			52.3628	1.11e-09
			52.4038	1.11e-09
			52.4447	1.09e-09
			52.4857	1.11e-09
			52.5267	1.11e-09
			52.5677	1.1e-09
			52.6087	1.1e-09
			52.6496	1.1e-09
			52.6906	1.1e-09
			52.7316	1.1e-09
			52.7725	1.1e-09
			52.8135	1.11e-09
			52.8545	1.1e-09
			52.8954	1.1e-09
			52.9364	1.11e-09
			52.9774	1.11e-09
			53.0184	1.11e-09
			53.0593	1.12e-09
			53.1003	1.09e-09
			53.1413	1.13e-09
			53.1823	1.13e-09
			53.2232	1.12e-09
			53.2642	1.12e-09
			53.3052	1.13e-09
			53.3461	1.12e-09
			53.3871	1.12e-09
			53.4281	1.12e-09
			53.469	1.12e-09
			53.51	1.12e-09
			53.551	1.12e-09
			53.5919	1.12e-09
			53.6329	1.12e-09
			53.6739	1.12e-09
			53.7149	1.13e-09
			53.7558	1.13e-09
			53.7968	1.12e-09
			53.8378	1.16e-09
			53.8788	1.15e-09
			53.9197	1.15e-09
			53.9607	1.15e-09
			54.0017	1.15e-09
			54.0427	1.15e-09
			54.0836	1.16e-09
			54.1246	1.15e-09
			54.1656	1.15e-09
			54.2065	1.16e-09
			54.2475	1.15e-09
			54.2885	1.15e-09
			54.3294	1.15e-09
			54.3704	1.14e-09
			54.4114	1.15e-09
			54.4523	1.12e-09
			54.4933	1.15e-09
			54.5343	1.16e-09
			54.5753	1.16e-09
			54.6162	1.16e-09
			54.6572	1.15e-09
			54.6982	1.16e-09
			54.7391	1.17e-09
			54.7801	1.17e-09
			54.8211	1.17e-09
			54.862	1.17e-09
			54.903	1.17e-09
			54.944	1.17e-09
			54.9849	1.17e-09
			55.0259	1.17e-09
			55.0669	1.16e-09
			55.1078	1.15e-09
			55.1488	1.16e-09
			55.1898	1.17e-09
			55.2308	1.16e-09
			55.2717	1.16e-09
			55.3127	1.17e-09
			55.3537	1.16e-09
			55.3946	1.17e-09
			55.4356	1.17e-09
			55.4766	1.17e-09
			55.5175	1.18e-09
			55.5585	1.17e-09
			55.5995	1.17e-09
			55.6405	1.18e-09
			55.6814	1.18e-09
			55.7224	1.18e-09
			55.7634	1.18e-09
			55.8043	1.16e-09
			55.8453	1.2e-09
			55.8863	1.19e-09
			55.9272	1.18e-09
			55.9682	1.18e-09
			56.0092	1.18e-09
			56.0501	1.18e-09
			56.0911	1.18e-09
			56.1321	1.17e-09
			56.173	1.18e-09
			56.214	1.18e-09
			56.255	1.18e-09
			56.296	1.18e-09
			56.3369	1.18e-09
			56.3779	1.19e-09
			56.4189	1.19e-09
			56.4599	1.18e-09
			56.5008	1.17e-09
			56.5418	1.21e-09
			56.5828	1.2e-09
			56.6238	1.19e-09
			56.6648	1.19e-09
			56.7057	1.2e-09
			56.7467	1.2e-09
			56.7877	1.2e-09
			56.8286	1.2e-09
			56.8696	1.2e-09
			56.9106	1.2e-09
			56.9515	1.2e-09
			56.9925	1.2e-09
			57.0335	1.2e-09
			57.0745	1.21e-09
			57.1154	1.23e-09
			57.1564	1.2e-09
			57.1974	1.18e-09
			57.2383	1.21e-09
			57.2793	1.2e-09
			57.3203	1.2e-09
			57.3613	1.2e-09
			57.4022	1.19e-09
			57.4432	1.19e-09
			57.4841	1.18e-09
			57.5251	1.17e-09
			57.5661	1.17e-09
			57.6071	1.17e-09
			57.648	1.17e-09
			57.689	1.17e-09
			57.73	1.17e-09
			57.7709	1.17e-09
			57.8119	1.17e-09
			57.8529	1.15e-09
			57.8939	1.19e-09
			57.9348	1.2e-09
			57.9758	1.19e-09
			58.0168	1.18e-09
			58.0577	1.17e-09
			58.0987	1.17e-09
			58.1397	1.18e-09
			58.1807	1.17e-09
			58.2216	1.18e-09
			58.2626	1.18e-09
			58.3036	1.19e-09
			58.3445	1.19e-09
			58.3855	1.18e-09
			58.4265	1.18e-09
			58.4674	1.18e-09
			58.5084	1.2e-09
			58.5494	1.18e-09
			58.5904	1.23e-09
			58.6314	1.23e-09
			58.6723	1.2e-09
			58.7133	1.19e-09
			58.7543	1.18e-09
			58.7952	1.18e-09
			58.8362	1.18e-09
			58.8772	1.18e-09
			58.9181	1.18e-09
			58.9591	1.18e-09
			59.0001	1.17e-09
			59.041	1.18e-09
			59.082	1.19e-09
			59.123	1.19e-09
			59.1639	1.19e-09
			59.2049	1.2e-09
			59.2459	1.18e-09
			59.2869	1.22e-09
			59.3279	1.2e-09
			59.3688	1.19e-09
			59.4098	1.2e-09
			59.4508	1.2e-09
			59.4918	1.19e-09
			59.5327	1.19e-09
			59.5737	1.19e-09
			59.6147	1.19e-09
			59.6556	1.19e-09
			59.6966	1.19e-09
			59.7376	1.19e-09
			59.7785	1.19e-09
			59.8195	1.2e-09
			59.8605	1.19e-09
			59.9014	1.17e-09
			59.9424	1.19e-09
			59.9834	1.21e-09
			60.0243	1.21e-09
			60.0653	1.2e-09
			60.1063	1.2e-09
			60.1472	1.21e-09
			60.1882	1.21e-09
			60.2292	1.21e-09
			60.2701	1.2e-09
			60.3111	1.21e-09
			60.3521	1.2e-09
			60.3931	1.2e-09
			60.434	1.2e-09
			60.475	1.19e-09
			60.516	1.2e-09
			60.557	1.2e-09
			60.598	1.17e-09
			60.6389	1.22e-09
			60.6799	1.21e-09
			60.7209	1.21e-09
			60.7618	1.2e-09
			60.8028	1.2e-09
			60.8438	1.2e-09
			60.8848	1.21e-09
			60.9257	1.21e-09
			60.9667	1.21e-09
			61.0077	1.21e-09
			61.0486	1.21e-09
			61.0896	1.21e-09
			61.1306	1.21e-09
			61.1715	1.2e-09
			61.2125	1.22e-09
			61.2535	1.21e-09
			61.2944	1.21e-09
			61.3354	1.2e-09
			61.3764	1.2e-09
			61.4174	1.2e-09
			61.4583	1.21e-09
			61.4993	1.21e-09
			61.5403	1.2e-09
			61.5812	1.21e-09
			61.6222	1.22e-09
			61.6632	1.21e-09
			61.7042	1.21e-09
			61.7451	1.21e-09
			61.7861	1.21e-09
			61.8271	1.21e-09
			61.868	1.21e-09
			61.909	1.21e-09
			61.95	1.19e-09
			61.991	1.21e-09
			62.0319	1.23e-09
			62.0729	1.21e-09
			62.1139	1.21e-09
			62.1548	1.21e-09
			62.1958	1.21e-09
			62.2368	1.21e-09
			62.2777	1.2e-09
			62.3187	1.21e-09
			62.3597	1.21e-09
			62.4006	1.21e-09
			62.4416	1.21e-09
			62.4826	1.21e-09
			62.5235	1.22e-09
			62.5645	1.21e-09
			62.6055	1.21e-09
			62.6465	1.21e-09
			62.6875	1.2e-09
			62.7284	1.23e-09
			62.7694	1.22e-09
			62.8103	1.22e-09
			62.8513	1.23e-09
			62.8923	1.22e-09
			62.9333	1.22e-09
			62.9742	1.21e-09
			63.0152	1.22e-09
			63.0562	1.21e-09
			63.0971	1.21e-09
			63.1381	1.21e-09
			63.1791	1.21e-09
			63.2201	1.22e-09
			63.261	1.22e-09
			63.302	1.21e-09
			63.343	1.2e-09
			63.384	1.21e-09
			63.4249	1.24e-09
			63.4659	1.22e-09
			63.5068	1.23e-09
			63.5478	1.23e-09
			63.5888	1.22e-09
			63.6298	1.22e-09
			63.6707	1.22e-09
			63.7117	1.22e-09
			63.7527	1.23e-09
			63.7937	1.22e-09
			63.8347	1.22e-09
			63.8756	1.22e-09
			63.9166	1.22e-09
			63.9575	1.22e-09
			63.9985	1.21e-09
			64.0395	1.19e-09
			64.0805	1.2e-09
			64.1214	1.23e-09
			64.1624	1.22e-09
			64.2034	1.22e-09
			64.2443	1.22e-09
			64.2853	1.23e-09
			64.3263	1.23e-09
			64.3673	1.22e-09
			64.4082	1.23e-09
			64.4492	1.23e-09
			64.4902	1.23e-09
			64.5311	1.22e-09
			64.5721	1.23e-09
			64.6131	1.22e-09
			64.6541	1.23e-09
			64.6951	1.22e-09
			64.736	1.19e-09
			64.777	1.21e-09
			64.818	1.23e-09
			64.8589	1.22e-09
			64.8999	1.22e-09
			64.9409	1.22e-09
			64.9818	1.22e-09
			65.0228	1.22e-09
			65.0637	1.22e-09
			65.1047	1.22e-09
			65.1457	1.22e-09
			65.1867	1.23e-09
			65.2276	1.23e-09
			65.2686	1.23e-09
			65.3096	1.23e-09
			65.3506	1.23e-09
			65.3915	1.23e-09
			65.4325	1.2e-09
			65.4735	1.23e-09
			65.5145	1.24e-09
			65.5554	1.23e-09
			65.5964	1.23e-09
			65.6374	1.23e-09
			65.6783	1.22e-09
			65.7193	1.22e-09
			65.7603	1.22e-09
			65.8012	1.22e-09
			65.8422	1.22e-09
			65.8832	1.23e-09
			65.9242	1.23e-09
			65.9652	1.23e-09
			66.0061	1.22e-09
			66.0471	1.23e-09
			66.0881	1.23e-09
			66.1291	1.2e-09
			66.17	1.24e-09
			66.211	1.23e-09
			66.252	1.24e-09
			66.293	1.24e-09
			66.3339	1.23e-09
			66.3749	1.23e-09
			66.4159	1.23e-09
			66.4568	1.24e-09
			66.4978	1.23e-09
			66.5388	1.23e-09
			66.5798	1.23e-09
			66.6207	1.23e-09
			66.6617	1.23e-09
			66.7027	1.23e-09
			66.7437	1.22e-09
			66.7846	1.22e-09
			66.8256	1.2e-09
			66.8665	1.24e-09
			66.9075	1.23e-09
			66.9485	1.23e-09
			66.9895	1.24e-09
			67.0305	1.24e-09
			67.0714	1.23e-09
			67.1124	1.23e-09
			67.1534	1.23e-09
			67.1944	1.24e-09
			67.2353	1.23e-09
			67.2763	1.23e-09
			67.3173	1.23e-09
			67.3583	1.23e-09
			67.3992	1.22e-09
			67.4402	1.22e-09
			67.4812	1.22e-09
			67.5222	1.2e-09
			67.5631	1.24e-09
			67.6041	1.23e-09
			67.6451	1.22e-09
			67.6861	1.23e-09
			67.727	1.23e-09
			67.768	1.22e-09
			67.8089	1.22e-09
			67.8499	1.23e-09
			67.8909	1.23e-09
			67.9319	1.23e-09
			67.9728	1.23e-09
			68.0138	1.23e-09
			68.0548	1.23e-09
			68.0957	1.23e-09
			68.1367	1.22e-09
			68.1777	1.19e-09
			68.2187	1.24e-09
			68.2596	1.23e-09
			68.3006	1.22e-09
			68.3416	1.22e-09
			68.3825	1.21e-09
			68.4235	1.22e-09
			68.4645	1.21e-09
			68.5054	1.22e-09
			68.5464	1.21e-09
			68.5874	1.22e-09
			68.6284	1.22e-09
			68.6693	1.22e-09
			68.7103	1.21e-09
			68.7513	1.22e-09
			68.7923	1.22e-09
			68.8332	1.19e-09
			68.8742	1.21e-09
			68.9152	1.22e-09
			68.9562	1.22e-09
			68.9972	1.22e-09
			69.0381	1.21e-09
			69.0791	1.21e-09
			69.12	1.21e-09
			69.161	1.21e-09
			69.202	1.2e-09
			69.243	1.2e-09
			69.2839	1.21e-09
			69.3249	1.21e-09
			69.3659	1.22e-09
			69.4068	1.21e-09
			69.4478	1.21e-09
			69.4888	1.18e-09
			69.5298	1.22e-09
			69.5707	1.22e-09
			69.6117	1.22e-09
			69.6527	1.22e-09
			69.6936	1.23e-09
			69.7346	1.22e-09
			69.7756	1.23e-09
			69.8166	1.23e-09
			69.8576	1.23e-09
			69.8985	1.23e-09
			69.9395	1.22e-09
			69.9805	1.22e-09
			70.0214	1.22e-09
			70.0624	1.22e-09
			70.1034	1.22e-09
			70.1444	1.2e-09
			70.1853	1.24e-09
			70.2263	1.24e-09
			70.2673	1.22e-09
			70.3083	1.22e-09
			70.3493	1.23e-09
			70.3902	1.23e-09
			70.4312	1.24e-09
			70.4722	1.23e-09
			70.5131	1.23e-09
			70.5541	1.23e-09
			70.5951	1.23e-09
			70.6361	1.23e-09
			70.6771	1.23e-09
			70.718	1.22e-09
			70.759	1.23e-09
			70.8	1.21e-09
			70.841	1.24e-09
			70.8819	1.23e-09
			70.9229	1.23e-09
			70.9639	1.23e-09
			71.0048	1.23e-09
			71.0458	1.23e-09
			71.0868	1.23e-09
			71.1277	1.24e-09
			71.1687	1.24e-09
			71.2097	1.23e-09
			71.2507	1.24e-09
			71.2916	1.24e-09
			71.3326	1.25e-09
			71.3736	1.25e-09
			71.4145	1.25e-09
			71.4555	1.25e-09
			71.4965	1.25e-09
			71.5375	1.25e-09
			71.5784	1.26e-09
			71.6194	1.25e-09
			71.6604	1.25e-09
			71.7014	1.25e-09
			71.7423	1.25e-09
			71.7833	1.25e-09
			71.8243	1.25e-09
			71.8653	1.26e-09
			71.9062	1.26e-09
			71.9472	1.27e-09
			71.9882	1.29e-09
			72.0292	1.3e-09
			72.0702	1.27e-09
			72.1111	1.26e-09
			72.1521	1.23e-09
			72.1931	1.27e-09
			72.234	1.27e-09
			72.275	1.26e-09
			72.316	1.25e-09
			72.3569	1.26e-09
			72.3979	1.25e-09
			72.4389	1.25e-09
			72.4799	1.25e-09
			72.5208	1.26e-09
			72.5618	1.25e-09
			72.6028	1.25e-09
			72.6438	1.25e-09
			72.6847	1.24e-09
			72.7257	1.25e-09
			72.7667	1.24e-09
			72.8077	1.25e-09
			72.8486	1.23e-09
			72.8896	1.26e-09
			72.9306	1.25e-09
			72.9715	1.25e-09
			73.0125	1.24e-09
			73.0535	1.25e-09
			73.0945	1.25e-09
			73.1354	1.24e-09
			73.1764	1.25e-09
			73.2174	1.25e-09
			73.2584	1.25e-09
			73.2993	1.25e-09
			73.3403	1.25e-09
			73.3813	1.25e-09
			73.4223	1.25e-09
			73.4632	1.25e-09
			73.5042	1.21e-09
			73.5452	1.25e-09
			73.5862	1.25e-09
			73.6271	1.25e-09
			73.6681	1.25e-09
			73.7091	1.25e-09
			73.75	1.25e-09
			73.791	1.26e-09
			73.832	1.27e-09
			73.8729	1.27e-09
			73.9139	1.28e-09
			73.9549	1.28e-09
			73.9959	1.27e-09
			74.0368	1.27e-09
			74.0778	1.26e-09
			74.1188	1.26e-09
			74.1598	1.26e-09
			74.2007	1.25e-09
			74.2417	1.25e-09
			74.2827	1.24e-09
			74.3236	1.25e-09
			74.3646	1.24e-09
			74.4056	1.24e-09
			74.4466	1.24e-09
			74.4875	1.23e-09
			74.5285	1.24e-09
			74.5695	1.24e-09
			74.6105	1.24e-09
			74.6514	1.23e-09
			74.6924	1.23e-09
			74.7334	1.24e-09
			74.7744	1.12e-09
			74.8153	1.23e-09
			74.8563	1.23e-09
			74.8973	1.23e-09
			74.9383	1.23e-09
			74.9792	1.23e-09
			75.0202	1.23e-09
			75.0611	1.25e-09
			75.1021	1.25e-09
			75.1431	1.24e-09
			75.1841	1.23e-09
			75.225	1.25e-09
			75.266	1.24e-09
			75.307	1.24e-09
			75.3479	1.24e-09
			75.3889	1.23e-09
			75.4299	1.23e-09
			75.4709	1.23e-09
			75.5118	1.23e-09
			75.5528	1.23e-09
			75.5938	1.24e-09
			75.6347	1.24e-09
			75.6757	1.24e-09
			75.7167	1.22e-09
			75.7577	1.26e-09
			75.7986	1.24e-09
			75.8396	1.24e-09
			75.8806	1.24e-09
			75.9216	1.24e-09
			75.9625	1.24e-09
			76.0035	1.24e-09
			76.0445	1.23e-09
			76.0855	1.23e-09
			76.1264	1.24e-09
			76.1674	1.23e-09
			76.2084	1.23e-09
			76.2494	1.23e-09
			76.2903	1.24e-09
			76.3313	1.24e-09
			76.3723	1.24e-09
			76.4132	1.2e-09
			76.4542	1.23e-09
			76.4952	1.25e-09
			76.5362	1.24e-09
			76.5771	1.24e-09
			76.6181	1.24e-09
			76.6591	1.24e-09
			76.7001	1.24e-09
			76.741	1.24e-09
			76.782	1.24e-09
			76.823	1.24e-09
			76.8639	1.24e-09
			76.9049	1.24e-09
			76.9459	1.24e-09
			76.9868	1.24e-09
			77.0278	1.24e-09
			77.0688	1.24e-09
			77.1097	1.22e-09
			77.1507	1.22e-09
			77.1917	1.24e-09
			77.2327	1.24e-09
			77.2736	1.24e-09
			77.3146	1.23e-09
			77.3556	1.24e-09
			77.3966	1.24e-09
			77.4375	1.24e-09
			77.4785	1.24e-09
			77.5195	1.24e-09
			77.5605	1.24e-09
			77.6014	1.24e-09
			77.6424	1.24e-09
			77.6834	1.24e-09
			77.7243	1.24e-09
			77.7653	1.24e-09
			77.8063	1.22e-09
			77.8473	1.25e-09
			77.8882	1.24e-09
			77.9292	1.24e-09
			77.9702	1.24e-09
			78.0112	1.24e-09
			78.0521	1.24e-09
			78.0931	1.24e-09
			78.1341	1.24e-09
			78.175	1.24e-09
			78.216	1.23e-09
			78.257	1.24e-09
			78.2979	1.25e-09
			78.3389	1.25e-09
			78.3799	1.24e-09
			78.4208	1.24e-09
			78.4618	1.22e-09
			78.5028	1.26e-09
			78.5438	1.24e-09
			78.5847	1.24e-09
			78.6259	1.24e-09
			78.6669	1.24e-09
			78.7078	1.24e-09
			78.7488	1.24e-09
			78.7898	1.23e-09
			78.8307	1.24e-09
			78.8717	1.24e-09
			78.9127	1.24e-09
			78.9537	1.24e-09
			78.9946	1.24e-09
			79.0357	1.24e-09
			79.0766	1.23e-09
			79.1176	1.22e-09
			79.1586	1.25e-09
			79.1996	1.25e-09
			79.2405	1.25e-09
			79.2815	1.24e-09
			79.3225	1.24e-09
			79.3634	1.25e-09
			79.4044	1.25e-09
			79.4454	1.24e-09
			79.4863	1.24e-09
			79.5273	1.24e-09
			79.5683	1.24e-09
			79.6092	1.24e-09
			79.6502	1.24e-09
			79.6912	1.24e-09
			79.7321	1.21e-09
			79.7731	1.25e-09
			79.8141	1.25e-09
			79.8551	1.24e-09
			79.896	1.24e-09
			79.937	1.25e-09
			79.978	1.24e-09
			80.0189	1.24e-09
			80.0599	1.24e-09
			80.1009	1.25e-09
			80.1418	1.25e-09
			80.1828	1.25e-09
			80.2237	1.25e-09
			80.2647	1.25e-09
			80.3057	1.25e-09
			80.3467	1.25e-09
			80.3877	1.22e-09
			80.4286	1.24e-09
			80.4696	1.25e-09
			80.5106	1.24e-09
			80.5516	1.25e-09
			80.5925	1.24e-09
			80.6335	1.25e-09
			80.6745	1.24e-09
			80.7155	1.24e-09
			80.7564	1.24e-09
			80.7974	1.25e-09
			80.8384	1.26e-09
			80.8794	1.26e-09
			80.9204	1.27e-09
			80.9614	1.26e-09
			81.0023	1.26e-09
			81.0433	1.26e-09
			81.0843	1.24e-09
			81.1252	1.28e-09
			81.1662	1.26e-09
			81.2072	1.26e-09
			81.2482	1.25e-09
			81.2891	1.25e-09
			81.3301	1.25e-09
			81.3711	1.25e-09
			81.412	1.25e-09
			81.453	1.25e-09
			81.494	1.25e-09
			81.5349	1.25e-09
			81.5759	1.25e-09
			81.6169	1.24e-09
			81.6579	1.24e-09
			81.6988	1.25e-09
			81.7398	1.22e-09
			81.7808	1.26e-09
			81.8218	1.26e-09
			81.8628	1.25e-09
			81.9037	1.26e-09
[truncated: 659 more rows]

## Sheet: Figure 2
ti	to	Mean	Standard Deviation		ti	to	pore size	Standard Deviation
20	0.6	4.4	0.28284		20	0.6	4.4	0.28284
20	2	40.75	1.76777		76	0.6	4.95	0.35355
20	3	50.25	2.05061		95	0.6	6.45	0.77782
20	4	56.5	2.12132		114	0.6	9.1	0.14142
20	5	63.6	1.9799
					20	2	40.75	1.76777
					120	2	48.4	0.84853
					20	3	50.25	2.05061
					120	3	55.15	1.20208
					20	4	56.5	2.12132
					120	4	62.1	2.68701
					20	5	63.6	1.9799
					120	5	67.5	3.53553

## Sheet: Figure 4
1	0.4947	0.5528		rpm	blockade	Standard Deviation		rpm	dwt	Standard Deviation
2	0.4465	0.4313		1000	1007.21	196.515		1000	106.53	18.9892
3	0.20507	0.1716		2000	1167.5	178.623		2000	92.4575	13.4671
4	0.17934	0.16637		3000	975.536	210.238		3000	68.1405	15.559
5	0.17149	0.15356		4000	990.643	317.709		4000	58.7985	11.9276
6	0.11446	0.1501
				1000	486.071	88.6738		1000	106.09	16.9964
				2000	519.143	168.981		2000	89.1331	18.1625
				3000	535.714	196.68		3000	69.7355	12.6245
				4000	623.5	317.297		4000	56.3833	7.44732
				1000	938.7	483.502		1000	4.26182	0.52848
				2000	1080.45	330.818		2000	2.5485	0.31034
				3000	1078.88	143.138		3000	1.71091	0.24468
				4000	1090.69	280.078		4000	1.1	0.17958
				1000	315	121.23		1000	4.37	0.56989
				2000	366.8	191.653		2000	2.73542	0.52013
				3000	266.7	102.956		3000	1.832	0.3293
				4000	523.6	194.65		4000	1.09143	0.1923

## Sheet: Figure 5
37	7.10087		37	13.4352
37.3081	6.91685		37.3081	13.2023
37.6162	6.73946		37.6162	12.9743
37.9242	6.56847		37.9242	12.751
38.2323	6.40363		38.2323	12.5325
38.5404	6.24474		38.5404	12.3186
38.8485	6.09157		38.8485	12.1093
39.1566	5.94392		39.1566	11.9043
39.4646	5.80159		39.4646	11.7037
39.7727	5.66439		39.7727	11.5073
40.0808	5.53214		40.0808	11.315
40.3889	5.40465		40.3889	11.1268
40.697	5.28176		40.697	10.9426
41.005	5.16329		41.005	10.7623
41.3131	5.04909		41.3131	10.5858
41.6212	4.93901		41.6212	10.413
41.9293	4.8329		41.9293	10.2438
42.2374	4.73061		42.2374	10.0782
42.5455	4.632		42.5455	9.91613
42.8535	4.53695		42.8535	9.75747
43.1616	4.44533		43.1616	9.60215
43.4697	4.357		43.4697	9.45012
43.7778	4.27186		43.7778	9.30129
44.0859	4.18979		44.0859	9.1556
44.3939	4.11067		44.3939	9.01299
44.702	4.03441		44.702	8.87339
45.0101	3.96089		45.0101	8.73674
45.3182	3.89003		45.3182	8.60297
45.6263	3.82171		45.6263	8.47202
45.9343	3.75586		45.9343	8.34384
46.2424	3.69238		46.2424	8.21836
46.5505	3.63119		46.5505	8.09554
46.8586	3.57221		46.8586	7.9753
47.1667	3.51535		47.1667	7.85761
47.4748	3.46054		47.4748	7.74239
47.7828	3.4077		47.7828	7.62961
48.0909	3.35677		48.0909	7.51921
48.399	3.30767		48.399	7.41115
48.7071	3.26035		48.7071	7.30536
49.0151	3.21472		49.0151	7.2018
49.3232	3.17075		49.3232	7.10043
49.6313	3.12835		49.6313	7.0012
49.9394	3.08749		49.9394	6.90407
50.2475	3.0481		50.2475	6.80899
50.5556	3.01012		50.5556	6.71591
50.8636	2.97352		50.8636	6.6248
51.1717	2.93823		51.1717	6.53561
51.4798	2.90422		51.4798	6.4483
51.7879	2.87143		51.7879	6.36284
52.096	2.83983		52.096	6.27918
52.404	2.80936		52.404	6.19728
52.7121	2.77999		52.7121	6.11712
53.0202	2.75168		53.0202	6.03865
53.3283	2.72439		53.3283	5.96183
53.6364	2.69808		53.6364	5.88664
53.9444	2.67272		53.9444	5.81303
54.2525	2.64827		54.2525	5.74098
54.5606	2.62471		54.5606	5.67044
54.8687	2.60199		54.8687	5.6014
55.1768	2.5801		55.1768	5.53381
55.4849	2.55899		55.4849	5.46765
55.7929	2.53864		55.7929	5.40289
56.101	2.51903		56.101	5.33949
56.4091	2.50012		56.4091	5.27743
56.7172	2.4819		56.7172	5.21669
57.0252	2.46433		57.0252	5.15722
57.3333	2.44739		57.3333	5.09901
57.6414	2.43107		57.6414	5.04203
57.9495	2.41533		57.9495	4.98625
58.2576	2.40016		58.2576	4.93165
58.5657	2.38554		58.5657	4.8782
58.8737	2.37144		58.8737	4.82588
59.1818	2.35785		59.1818	4.77466
59.4899	2.34475		59.4899	4.72453
59.798	2.33213		59.798	4.67545
60.1061	2.31995		60.1061	4.62741
60.4141	2.30822		60.4141	4.58038
60.7222	2.29691		60.7222	4.53435
61.0303	2.28601		61.0303	4.48929
61.3384	2.2755		61.3384	4.44518
61.6465	2.26537		61.6465	4.40199
61.9545	2.2556		61.9545	4.35973
62.2626	2.24619		62.2626	4.31835
62.5707	2.23711		62.5707	4.27785
62.8788	2.22836		62.8788	4.2382
63.1869	2.21993		63.1869	4.19939
63.495	2.2118		63.495	4.1614
63.803	2.20397		63.803	4.12421
64.1111	2.19641		64.1111	4.0878
64.4192	2.18913		64.4192	4.05216
64.7273	2.18211		64.7273	4.01728
65.0353	2.17535		65.0353	3.98313
65.3434	2.16883		65.3434	3.94971
65.6515	2.16254		65.6515	3.91698
65.9596	2.15648		65.9596	3.88495
66.2677	2.15064		66.2677	3.8536
66.5758	2.14501		66.5758	3.82291
66.8838	2.13958		66.8838	3.79286
67.1919	2.13434		67.1919	3.76345
67.5	2.1293		67.5	3.73466

## Sheet: Figure 6
2	0.69697	0.30303	0.66667	0.33333	0.66667	0.33333
22	0.57576	0.42424	0.60606	0.39394	0.60606	0.39394
42	0.51515	0.48485	0.51515	0.48485	0.57576	0.42424
62	0.51515	0.48485	0.45455	0.54545	0.51515	0.48485
2	43	10	8
12	41	9	10
22	26	14	20
32	13	17	30
