# Supplementary material for: In-tube micro-pyramidal silicon nanopore for inertial-kinetic sensing of single molecules
Source: Nat Commun. 2024 Jun 15;15:5132. doi: 10.1038/s41467-024-48630-5 (PMC11180207; doi:10.1038/s41467-024-48630-5)
Supplement: Supplementary file 3 — Source Data [file 41467_2024_48630_MOESM3_ESM.zip › Source data/source data for SI.xlsx]

## Sheet: S5
0	2278		0	1182		0	892		0	608		0	322
0.8	2278		1	1172.5		1	893		1	601.5		1	320
1.6	2271.2		2	1174		2	894.5		2	600		2	324
2.4	2248.86		3	1169.5		3	895.5		3	605.5		3	320
3.2	2240.22		4	1172.5		4	895		4	607		4	315.5
4	2244		5	1177.5		5	893		5	609.5		5	323
4.8	2249.23		6	1178		6	899		6	607.5		6	320.5
5.6	2246.27		7	1180		7	886.5		7	605.5		7	322
6.4	2240		8	1182		8	884		8	611.5		8	317
7.2	2229.68		9	1169		9	889		9	614		9	319
8	2221.33		10	1180.5		10	887.5		10	605.5		10	322.5
8.8	2215.91		11	1175		11	887		11	608		11	322.5
9.6	2212.72		12	1178		12	894		12	602		12	317.5
10.4	2207.48		13	1173		13	893		13	609.5		13	322
11.2	2204.14		14	1177		14	890.5		14	605		14	318
12	2200.13		15	1180.5		15	891.5		15	604.5		15	321.5
12.8	2194.55		16	1171.5		16	889.5		16	609		16	318
13.6	2186.69		17	1180.5		17	889		17	610		17	315.5
14.4	2184		18	1171.5		18	897.5		18	610.5		18	319
15.2	2183		19	1177		19	890.5		19	604.5		19	322
16	2182		20	1175		20	895.5		20	606.5		20	322.5
16.8	2181		21	1177.5		21	888		21	606.5		21	324.5
17.6	2180		22	1178		22	892.5		22	606.5		22	325
18.4	2179		23	1176.5		23	889		23	607		23	319.5
19.2	2178		24	1177		24	897		24	607.5		24	325
20	2177		25	1180		25	889		25	609		25	324.5
20.8	2176		26	1173		26	897.5		26	607.5		26	315.5
21.6	2175		27	1179		27	897		27	605.5		27	319
22.4	2174		28	1179.5		28	890		28	607.5		28	324
23.2	2173		29	1173		29	890.5		29	605		29	322.5
24	2172		30	1179		30	887.5		30	609.5		30	326.5
24.8	2171		31	1177.5		31	890		31	606.5		31	320.5
25.6	2170		32	1172		32	890.5		32	616		32	325.5
26.4	2169		33	1176.5		33	895.5		33	605		33	322
27.2	2168		34	1174.5		34	886.5		34	607		34	320.5
28	2167		35	1176.5		35	890.5		35	601.5		35	322
28.8	2166		36	1177.5		36	897.5		36	605.5		36	318
29.6	2165		37	1171.5		37	890		37	605.5		37	324
30.4	2164		38	1180		38	888		38	606.5		38	323
31.2	2163		39	1175		39	895		39	605		39	321.5
32	2162		40	1178		40	899		40	609		40	324
32.8	2161		41	1181.5		41	897.5		41	604		41	320.5
33.6	2160		42	1175		42	892.5		42	607		42	322
34.4	2159		43	1173		43	890		43	606.5		43	328.5
35.2	2158		44	1182		44	889		44	603		44	325.5
36	2157		45	1175		45	895		45	609.5		45	326.5
36.8	2156		46	1179.5		46	890.5		46	609		46	320
37.6	2155		47	1177		47	896.5		47	602.5		47	322
38.4	2154		48	1178		48	887.5		48	605.5		48	322
39.2	2153		49	1175.5		49	892		49	605.5		49	326.5
40	2152		50	1176.5		50	894.5		50	605		50	323
40.8	2151		51	1171.5		51	894		51	605.5		51	318
41.6	2150		52	1171.5		52	891.5		52	607		52	321.5
42.4	2149		53	1172.5		53	892		53	606.5		53	323
43.2	2148		54	1175.5		54	886.5		54	610.5		54	326.5
44	2147		55	1181.5		55	897		55	608		55	319.5
44.8	2146		56	1183.5		56	895		56	605.5		56	319.5
45.6	2145		57	1177		57	890		57	602		57	324
46.4	2144		58	1177.5		58	890.5		58	607		58	324
47.2	2143		59	1175		59	885		59	607.5		59	323
48	2142		60	1181.5		60	890.5		60	604.5		60	323
48.8	2141		61	1181.5		61	892		61	605		61	322
49.6	2140		62	1172		62	889		62	610		62	320.5
50.4	2139		63	1180		63	895		63	607.5		63	327.5
51.2	2138		64	1176.5		64	895.5		64	607		64	316.5
52	2137		65	1176.5		65	890.5		65	611.5		65	329.5
52.8	2136		66	1173		66	894		66	605.5		66	325.5
53.6	2135		67	1177.5		67	892		67	607.5		67	321.5
54.4	2134		68	1175		68	890		68	607.5		68	319.5
55.2	2133		69	1180		69	895.5		69	600.5		69	321.5
56	2132		70	1172.5		70	894.5		70	602		70	322
56.8	2131		71	1177		71	893		71	609		71	319.5
57.6	2130		72	1175.5		72	894		72	611.5		72	320.5
58.4	2129		73	1179.5		73	896.5		73	609		73	327.5
59.2	2128		74	1169.5		74	888		74	609.5		74	328.5
60	2127		75	1170		75	889		75	609.5		75	322.5
60.8	2126		76	1177		76	893		76	612		76	324.5
61.6	2125		77	1179		77	889.5		77	609.5		77	325
62.4	2124		78	1176.5		78	893		78	607		78	317.5
63.2	2123		79	1169.5		79	891.5		79	602.5		79	317.5
64	2122		80	1177.5		80	891.5		80	604.5		80	319
64.8	2121		81	1174.5		81	898.5		81	612		81	323
65.6	2120		82	1179.5		82	888		82	604.5		82	318
66.4	2119		83	1175		83	893		83	612		83	326.5
67.2	2118		84	1177		84	894.5		84	600		84	320.5
68	2118.78		85	1174.5		85	892.5		85	609.5		85	321.5
68.8	2122.1		86	1170.5		86	891.5		86	610		86	328.5
69.6	2125.41		87	1179		87	890.5		87	605.5		87	320
70.4	2125.41		88	1176.5		88	890		88	605.5		88	324
71.2	2125.41		89	1173		89	888		89	608		89	323
72	2124.59		90	1175.5		90	894.5		90	602.5		90	319.5
72.8	2124.59		91	1177		91	885.5		91	611.5		91	329.5
73.6	2123.76		92	1176.5		92	892.5		92	604		92	323
74.4	2123.76		93	1184.5		93	894		93	605		93	319
75.2	2122.1		94	1179		94	888		94	604		94	329
76	2119.61		95	1175.5		95	889.5		95	607.5		95	324
76.8	2116.29		96	1175.5		96	896.5		96	606.5		96	327.5
77.6	2112.98		97	1179		97	885		97	607.5		97	320
78.4	2110.49		98	1173		98	890.5		98	606.5		98	322
79.2	2108.83		99	1178		99	892		99	607		99	325
80	2107.17		100	1174.5		100	889		100	610		100	322
80.8	2104.68		101	1174.5		101	891.5		101	603		101	322.5
81.6	2100.54		102	1173		102	895		102	605.5		102	327.5
82.4	2099		103	1178		103	893		103	604.5		103	319.5
83.2	2098		104	1174.5		104	889.5		104	609		104	317.5
84	2097		105	1177		105	889		105	608		105	319.5
84.8	2096		106	1174		106	894		106	602		106	321.5
85.6	2095		107	1176.5		107	891.5		107	605.5		107	322.5
86.4	2094		108	1178		108	887.5		108	605.5		108	322.5
87.2	2093		109	1176.5		109	885		109	607.5		109	325
88	2092		110	1176.5		110	890.5		110	609		110	327.5
88.8	2091		111	1170		111	890		111	607.5		111	321.5
89.6	2090		112	1180.5		112	886.5		112	610.5		112	318
90.4	2089		113	1177		113	891.5		113	609.5		113	322
91.2	2088		114	1175.5		114	894.5		114	604		114	319.5
92	2087		115	1176.5		115	889.5		115	609		115	324
92.8	2086		116	1180		116	892		116	607		116	327.5
93.6	2085		117	1175		117	889.5		117	605		117	323
94.4	2084		118	1174.5		118	895.5		118	605		118	320
95.2	2083		119	1179.5		119	895		119	612		119	321.5
96	2082		120	1176.5		120	893		120	604		120	317.5
96.8	2081		121	1172.5		121	889.5		121	605.5		121	324.5
97.6	2080		122	1175		122	892.5		122	610		122	320
98.4	2079		123	1178		123	898.5		123	610		123	327
99.2	2078		124	1179		124	894.5		124	602.5		124	327.5
100	2077		125	1178		125	896.5		125	604.5		125	316.5
100.8	2076		126	1176.5		126	890.5		126	608		126	320.5
101.6	2075		127	1181.5		127	891.5		127	605		127	325
102.4	2074		128	1171.5		128	891.5		128	607.5		128	325.5
103.2	2073		129	1179.5		129	892		129	607.5		129	321.5
104	2072		130	1172.5		130	895.5		130	607		130	323
104.8	2071		131	1177.5		131	892		131	608		131	315.5
105.6	2070		132	1179		132	894		132	604		132	323
106.4	2069		133	1176.5		133	894		133	605.5		133	324.5
107.2	2068		134	1177		134	887		134	610		134	327.5
108	2067		135	1174		135	895.5		135	608		135	328.5
108.8	2066		136	1178		136	896.5		136	606.5		136	324.5
109.6	2065		137	1177.5		137	896.5		137	603		137	325
110.4	2064		138	1187		138	893		138	609.5		138	318
111.2	2063		139	1178		139	886.5		139	605.5		139	321.5
112	2062		140	1175.5		140	890		140	613.5		140	320
112.8	2061		141	1173		141	894.5		141	613.5		141	324.5
113.6	2060		142	1175.5		142	890.5		142	607		142	323
114.4	2059		143	1171.5		143	890.5		143	605.5		143	323
115.2	2058		144	1175.5		144	888		144	604.5		144	324
116	2057		145	1174.5		145	896.5		145	605.5		145	321.5
116.8	2056		146	1172.5		146	893		146	605.5		146	322.5
117.6	2055		147	1175.5		147	890		147	605		147	323
118.4	2054		148	1176.5		148	889.5		148	609.5		148	331
119.2	2053		149	1179		149	892		149	605		149	324
120	2052		150	1178		150	894		150	605		150	323
120.8	2051		151	1178		151	893		151	610		151	325
121.6	2050		152	1178		152	897		152	607		152	325.5
122.4	2049		153	1170.5		153	892.5		153	607.5		153	325
123.2	2048		154	1179		154	890.5		154	607.5		154	327.5
124	2047		155	1177.5		155	891.5		155	609		155	329.5
124.8	2046		156	1182.5		156	892.5		156	609		156	327.5
125.6	2045		157	1177		157	896.5		157	605		157	317.5
126.4	2044		158	1179.5		158	888		158	607		158	319.5
127.2	2043		159	1176.5		159	888		159	602		159	324.5
128	2042		160	1180		160	890		160	609.5		160	322
128.8	2041		161	1178		161	895.5		161	603		161	324
129.6	2040		162	1175		162	889		162	607.5		162	323
130.4	2039		163	1172.5		163	891.5		163	604.5		163	328.5
131.2	2038		164	1177		164	895.5		164	604.5		164	323
132	2037		165	1175.5		165	895.5		165	610		165	324.5
132.8	2036		166	1180		166	889.5		166	618.5		166	327
133.6	2035		167	1172		167	893		167	606.5		167	322.5
134.4	2034		168	1179.5		168	892		168	604		168	329
135.2	2033		169	1177		169	895.5		169	609		169	320.5
136	2032		170	1176.5		170	889		170	609.5		170	326.5
136.8	2031		171	1181.5		171	891.5		171	613.5		171	322
137.6	2030		172	1177		172	892.5		172	606.5		172	328.5
138.4	2029		173	1180		173	887		173	606.5		173	327
139.2	2028		174	1172.5		174	887.5		174	609.5		174	323
140	2027		175	1182		175	891.5		175	612		175	322.5
140.8	2026		176	1176.5		176	894.5		176	610.5		176	320
141.6	2025		177	1172.5		177	890.5		177	609		177	329
142.4	2024		178	1182.5		178	891.5		178	609.5		178	322
143.2	2023		179	1178		179	898.5		179	604.5		179	324.5
144	2022		180	1179.5		180	889.5		180	604		180	322.5
144.8	2021		181	1179.5		181	895		181	605.5		181	319.5
145.6	2020		182	1173		182	896.5		182	603		182	324.5
146.4	2019		183	1181.5		183	892		183	608		183	327.5
147.2	2018		184	1174.5		184	894.5		184	604		184	324
148	2017		185	1174.5		185	895.5		185	605		185	328.5
148.8	2016		186	1177.5		186	896.5		186	607		186	327.5
149.6	2015		187	1175.5		187	892.5		187	605.5		187	325.5
150.4	2014		188	1179		188	890.5		188	608		188	326.5
151.2	2013		189	1176.5		189	889.5		189	606.5		189	322
152	2012		190	1175.5		190	892.5		190	612		190	322
152.8	2011		191	1179.5		191	889		191	608		191	325.5
153.6	2010		192	1173		192	890.5		192	605		192	320
154.4	2009		193	1179.5		193	892		193	609		193	327
155.2	2008		194	1174.5		194	894		194	603		194	319.5
156	2007		195	1171.5		195	897		195	604		195	327
156.8	2006		196	1175.5		196	892		196	614		196	325
157.6	2005		197	1171.5		197	890.5		197	610.5		197	322
158.4	2004		198	1180.5		198	897.5		198	612		198	321.5
159.2	2003		199	1176.5		199	890.5		199	607.5		199	326.5
160	2002		200	1179.5		200	892		200	607.5		200	327
160.8	2001		201	1175		201	899.5		201	605.5		201	321.5
161.6	2000		202	1174		202	890		202	605.5		202	320.5
162.4	2000.2		203	1174.5		203	892.5		203	607		203	323
163.2	2003.51		204	1177.5		204	896.5		204	607		204	322.5
164	2007.66		205	1174.5		205	892		205	607.5		205	325
164.8	2010.15		206	1175		206	885.5		206	607.5		206	329.5
165.6	2011.8		207	1182		207	896.5		207	603		207	320
166.4	2009.32		208	1179		208	891.5		208	604		208	323
167.2	2004.34		209	1177		209	890		209	607		209	324
168	1997.71		210	1177		210	889.5		210	604		210	322
168.8	1992.73		211	1175.5		211	892.5		211	604.5		211	317.5
169.6	1990.24		212	1178		212	890		212	600.5		212	320.5
170.4	1989.41		213	1177		213	887.5		213	605.5		213	324.5
171.2	1990.24		214	1179		214	894		214	605.5		214	321.5
172	1990.24		215	1181.5		215	899		215	603		215	326.5
172.8	1989.41		216	1175.5		216	889.5		216	606.5		216	320
173.6	1987.76		217	1177		217	892		217	604.5		217	324
174.4	1986.1		218	1178		218	887.5		218	605.5		218	327.5
175.2	1985.27		219	1179		219	894.5		219	601.5		219	318
176	1985.27		220	1172.5		220	894		220	600.5		220	320
176.8	1985.27		221	1178		221	891.5		221	605		221	324.5
177.6	1985.27		222	1171.5		222	892		222	606.5		222	319
178.4	1985.27		223	1174.5		223	893		223	605.5		223	324.5
179.2	1984.44		224	1174		224	888		224	609.5		224	325.5
180	1983.61		225	1180		225	888		225	607		225	320.5
180.8	1984.44		226	1173		226	898.5		226	604.5		226	322.5
181.6	1985.27		227	1175		227	890		227	606.5		227	320.5
182.4	1988.59		228	1177.5		228	894.5		228	601.5		228	321.5
183.2	1991.9		229	1172		229	887.5		229	607		229	323
184	1996.05		230	1172		230	891.5		230	604.5		230	324.5
184.8	1998.54		231	1176.5		231	892.5		231	603		231	326.5
185.6	1998.54		232	1185		232	894		232	605.5		232	321.5
186.4	1996.88		233	1177		233	890.5		233	609		233	322
187.2	1993.56		234	1180		234	898.5		234	608		234	324.5
188	1991.07		235	1174.5		235	889.5		235	609		235	324
188.8	1988.59		236	1179.5		236	889.5		236	610		236	325
189.6	1986.1		237	1176.5		237	892.5		237	608		237	324
190.4	1984.44		238	1184.5		238	894		238	607		238	324
191.2	1981.95		239	1183.5		239	892		239	610.5		239	317.5
192	1979.46		240	1179.5		240	887.5		240	603		240	325
192.8	1976.98		241	1173		241	892.5		241	604.5		241	320.5
193.6	1974.49		242	1174		242	890		242	607		242	324.5
194.4	1972		243	1172		243	893		243	603		243	319.5
195.2	1969.51		244	1177		244	901		244	603		244	327.5
196	1967.02		245	1179		245	891.5		245	607.5		245	319.5
196.8	1963.71		246	1175.5		246	891.5		246	601.5		246	324
197.6	1962.05		247	1179		247	892		247	604		247	322
198.4	1961.22		248	1180		248	894.5		248	609		248	327
199.2	1964.54		249	1175		249	895.5		249	605.5		249	326.5
200	1971.17		250	1178		250	889		250	609.5		250	321.5
200.8	1976.15		251	1174.5		251	890		251	610		251	331.5
201.6	1979.46		252	1176.5		252	892.5		252	606.5		252	322.5
202.4	1980.29		253	1180		253	885		253	608		253	319.5
203.2	1979.46		254	1179		254	895.5		254	607.5		254	322
204	1976.98		255	1175.5		255	890		255	609		255	321.5
204.8	1975.32		256	1173		256	888		256	605.5		256	325.5
205.6	1974.49		257	1173		257	891.5		257	609		257	327
206.4	1975.32		258	1180		258	893		258	610.5		258	322
207.2	1976.15		259	1181.5		259	899		259	608		259	324.5
208	1976.15		260	1177.5		260	891.5		260	608		260	322.5
208.8	1976.98		261	1177.5		261	886.5		261	606.5		261	325
209.6	1977.8		262	1177.5		262	893		262	608		262	325
210.4	1979.46		263	1179		263	895		263	607.5		263	319.5
211.2	1981.12		264	1172.5		264	889.5		264	610.5		264	322.5
212	1982.78		265	1177.5		265	896.5		265	605.5		265	325.5
212.8	1983.61		266	1179		266	892		266	610		266	322.5
213.6	1981.12		267	1175.5		267	890		267	607.5		267	320.5
214.4	1978.63		268	1176.5		268	894.5		268	602.5		268	320.5
215.2	1973.66		269	1172.5		269	890.5		269	601.5		269	324
216	1967.85		270	1172.5		270	898.5		270	610		270	327
216.8	1962.05		271	1179.5		271	894		271	607.5		271	329
217.6	1957.9		272	1172		272	886.5		272	604.5		272	329
218.4	1954.59		273	1177		273	891.5		273	605.5		273	324
219.2	1952.1		274	1176.5		274	892.5		274	605		274	325
220	1948.78		275	1177		275	894		275	604		275	321.5
220.8	1945.46		276	1178		276	898.5		276	603		276	321.5
221.6	1942.98		277	1175		277	891.5		277	605		277	320.5
222.4	1942.15		278	1177.5		278	889.5		278	603		278	325.5
223.2	1941.32		279	1178		279	887.5		279	602.5		279	320.5
224	1940.49		280	1172.5		280	890		280	604		280	329.5
224.8	1938.83		281	1178		281	894		281	605.5		281	324.5
225.6	1936.34		282	1178		282	894		282	604		282	325
226.4	1933.02		283	1184		283	890.5		283	605		283	317.5
227.2	1930.54		284	1178		284	893		284	605.5		284	324.5
228	1929.71		285	1179		285	893		285	612.5		285	320.5
228.8	1930.54		286	1176.5		286	899.5		286	605		286	324
229.6	1932.2		287	1179		287	890.5		287	601.5		287	322.5
230.4	1932.2		288	1173		288	893		288	607.5		288	324.5
231.2	1928.05		289	1180.5		289	890.5		289	606.5		289	322.5
232	1923.07		290	1172		290	889.5		290	608		290	324
232.8	1914.78		291	1173		291	893		291	606.5		291	323
233.6	1910		292	1177.5		292	894		292	603		292	324
234.4	1909		293	1179.5		293	892.5		293	604		293	323
235.2	1908		294	1170		294	893		294	606.5		294	323
236	1907		295	1179.5		295	892.5		295	606.5		295	324
236.8	1906		296	1177.5		296	895		296	609		296	326.5
237.6	1905		297	1174.5		297	896.5		297	606.5		297	329
238.4	1904		298	1174		298	897		298	605.5		298	321.5
239.2	1903		299	1176.5		299	893		299	612		299	326.5
240	1902		300	1175		300	894.5		300	605.5		300	324.5
240.8	1901		301	1177.5		301	894.5		301	604.5		301	320.5
241.6	1900		302	1175		302	896.5		302	605.5		302	329
242.4	1899		303	1179		303	892.5		303	605.5		303	317.5
243.2	1898		304	1174.5		304	890		304	607.5		304	322
244	1897		305	1184		305	899.5		305	609		305	317.5
244.8	1896		306	1179.5		306	897		306	607		306	322.5
245.6	1895		307	1172		307	897		307	604		307	325.5
246.4	1894		308	1177		308	895.5		308	605.5		308	325
247.2	1893		309	1179.5		309	897		309	612		309	322.5
248	1892		310	1179		310	896.5		310	602.5		310	326.5
248.8	1891		311	1174		311	887.5		311	607.5		311	325
249.6	1890		312	1175.5		312	894		312	609.5		312	325.5
250.4	1889		313	1177.5		313	894.5		313	607		313	327
251.2	1888		314	1175.5		314	893		314	602.5		314	324
252	1887		315	1172.5		315	891.5		315	608		315	324.5
252.8	1886		316	1180		316	892.5		316	609.5		316	327.5
253.6	1885		317	1172.5		317	887.5		317	610		317	321.5
254.4	1884		318	1179.5		318	890		318	607.5		318	321.5
255.2	1883		319	1179.5		319	894		319	609		319	321.5
256	1882		320	1174		320	890.5		320	607.5		320	324
256.8	1881		321	1176.5		321	889		321	607.5		321	322.5
257.6	1880		322	1185		322	890		322	609		322	319
258.4	1879		323	1179		323	896.5		323	609		323	319.5
259.2	1878		324	1180		324	894.5		324	607		324	322
260	1877		325	1181.5		325	890.5		325	609		325	322
260.8	1876		326	1180.5		326	888		326	606.5		326	320.5
261.6	1875		327	1186		327	896.5		327	602.5		327	322.5
262.4	1874		328	1177		328	891.5		328	614		328	320
263.2	1873		329	1174.5		329	894		329	609.5		329	322
264	1872		330	1180.5		330	893		330	606.5		330	327
264.8	1871		331	1174.5		331	896.5		331	611.5		331	329.5
265.6	1870		332	1179		332	894.5		332	603		332	324
266.4	1869		333	1179.5		333	883		333	609.5		333	326.5
267.2	1868		334	1178		334	893		334	606.5		334	317.5
268	1867		335	1177.5		335	896.5		335	605		335	319
268.8	1866		336	1176.5		336	899.5		336	605.5		336	325.5
269.6	1865		337	1175.5		337	890.5		337	599.5		337	324.5
270.4	1864		338	1175.5		338	890.5		338	605.5		338	317.5
271.2	1863		339	1179.5		339	892		339	609		339	322.5
272	1862		340	1177		340	890		340	604.5		340	327
272.8	1861		341	1178		341	893		341	603		341	322
273.6	1860		342	1179.5		342	894.5		342	609		342	324.5
274.4	1859		343	1175		343	889		343	602.5		343	331
275.2	1858		344	1176.5		344	895		344	604		344	322.5
276	1857		345	1170		345	890		345	612		345	325
276.8	1856		346	1171.5		346	895		346	604		346	320
277.6	1855		347	1174.5		347	896.5		347	600.5		347	328.5
278.4	1854		348	1183.5		348	893		348	605.5		348	323
279.2	1853		349	1175.5		349	896.5		349	610		349	315.5
280	1852		350	1174.5		350	897		350	607		350	328.5
280.8	1851		351	1177.5		351	895		351	605.5		351	327
281.6	1850		352	1178		352	892		352	608		352	324
282.4	1849		353	1180		353	891.5		353	609.5		353	328.5
283.2	1848		354	1169.5		354	891.5		354	611.5		354	323
284	1847		355	1179		355	895		355	605		355	324.5
284.8	1846		356	1176.5		356	896.5		356	607.5		356	327
285.6	1845		357	1183.5		357	893		357	607		357	322
286.4	1844		358	1171.5		358	890		358	598		358	324.5
287.2	1843		359	1179		359	890		359	607		359	322
288	1842		360	1172		360	895.5		360	605		360	325
288.8	1841		361	1175.5		361	890		361	605.5		361	324.5
289.6	1840		362	1174.5		362	891.5		362	600.5		362	322.5
290.4	1839		363	1176.5		363	889.5		363	610.5		363	322.5
291.2	1838		364	1179.5		364	894.5		364	606.5		364	321.5
292	1837		365	1172		365	892		365	605		365	321.5
292.8	1836		366	1169.5		366	897.5		366	612.5		366	324
293.6	1835		367	1174		367	890		367	605		367	319.5
294.4	1834		368	1186.5		368	890		368	607		368	327.5
295.2	1833		369	1181.5		369	890.5		369	608		369	319
296	1832		370	1177		370	888		370	609		370	320
296.8	1831		371	1182.5		371	897		371	606.5		371	319
297.6	1830		372	1171.5		372	889.5		372	606.5		372	320
298.4	1829		373	1179		373	894		373	607		373	324
299.2	1828		374	1172.5		374	896.5		374	604.5		374	320.5
300	1827		375	1177		375	890.5		375	608		375	324
300.8	1826		376	1176.5		376	894.5		376	613.5		376	323
301.6	1825		377	1174.5		377	894		377	610		377	322.5
302.4	1824		378	1180		378	890.5		378	611.5		378	327
303.2	1823		379	1174		379	891.5		379	602.5		379	325.5
304	1822		380	1180		380	894.5		380	604.5		380	324.5
304.8	1821		381	1170.5		381	892		381	610.5		381	324.5
305.6	1820		382	1170.5		382	889.5		382	601.5		382	327
306.4	1819		383	1176.5		383	894.5		383	605		383	325.5
307.2	1818		384	1175.5		384	894.5		384	608		384	320.5
308	1817		385	1179		385	890		385	607		385	325
308.8	1816		386	1179		386	892.5		386	602.5		386	325
309.6	1815		387	1175		387	890.5		387	607		387	324.5
310.4	1814		388	1176.5		388	894.5		388	610.5		388	321.5
311.2	1813		389	1179.5		389	894.5		389	609		389	319.5
312	1812		390	1177		390	891.5		390	607.5		390	323
312.8	1811		391	1173		391	887		391	607		391	327.5
313.6	1810		392	1173		392	895		392	608		392	326.5
314.4	1809		393	1172.5		393	887.5		393	606.5		393	322
315.2	1808		394	1174.5		394	889		394	603		394	320.5
316	1807		395	1175		395	889		395	604.5		395	327
316.8	1806		396	1178		396	890.5		396	606.5		396	326.5
317.6	1805		397	1173		397	891.5		397	605		397	325
318.4	1804		398	1172		398	891.5		398	611.5		398	322.5
319.2	1803		399	1179		399	890.5		399	607.5		399	330
320	1802		400	1173		400	889.5		400	609		400	322
320.8	1801		401	1177.5		401	895.5		401	610		401	323
321.6	1800		402	1172		402	895		402	609.5		402	324.5
322.4	1799		403	1178		403	890		403	609.5		403	320.5
323.2	1798		404	1178		404	892.5		404	615		404	319
324	1797		405	1180		405	890		405	603		405	327.5
324.8	1796		406	1173		406	893		406	610		406	319.5
325.6	1795		407	1174		407	894.5		407	605		407	324.5
326.4	1794		408	1175		408	891.5		408	608		408	322.5
327.2	1793		409	1180.5		409	894.5		409	603		409	324.5
328	1792		410	1179		410	891.5		410	607.5		410	322
328.8	1791		411	1184.5		411	891.5		411	609		411	319.5
329.6	1790		412	1177		412	889.5		412	607		412	325
330.4	1789		413	1175		413	894.5		413	605.5		413	325
331.2	1788		414	1181.5		414	897		414	606.5		414	324
332	1787		415	1178		415	897		415	609.5		415	319
332.8	1786		416	1176.5		416	892.5		416	607		416	323
333.6	1785		417	1177		417	892		417	604		417	322.5
334.4	1784		418	1180.5		418	890		418	607		418	329
335.2	1783		419	1171.5		419	889.5		419	608		419	324
336	1782		420	1176.5		420	894		420	606.5		420	322
336.8	1781		421	1177		421	897.5		421	607		421	320.5
337.6	1780		422	1177		422	892		422	609.5		422	320
338.4	1779		423	1175.5		423	887		423	609		423	318
339.2	1778		424	1180		424	888		424	607		424	325.5
340	1777		425	1179.5		425	892		425	604		425	324.5
340.8	1776		426	1174		426	896.5		426	607		426	326.5
341.6	1775		427	1175.5		427	893		427	605.5		427	325.5
342.4	1774		428	1175		428	897		428	607.5		428	326.5
343.2	1773		429	1177.5		429	894.5		429	603		429	319.5
344	1772		430	1172.5		430	889.5		430	607.5		430	318
344.8	1771		431	1170.5		431	890.5		431	600.5		431	326.5
345.6	1770		432	1179		432	894		432	607		432	329.5
346.4	1769		433	1180.5		433	889.5		433	609		433	322.5
347.2	1768		434	1176.5		434	899.5		434	608		434	329
348	1767		435	1179		435	887.5		435	606.5		435	325
348.8	1766		436	1176.5		436	894		436	606.5		436	322.5
349.6	1765		437	1175		437	895		437	610.5		437	325.5
350.4	1764		438	1180		438	890		438	604		438	325
351.2	1763		439	1180		439	889		439	605		439	328.5
352	1762		440	1174.5		440	894.5		440	605.5		440	325
352.8	1761		441	1180		441	894.5		441	609		441	324
353.6	1760		442	1179		442	890.5		442	604.5		442	330
354.4	1759		443	1174.5		443	894.5		443	603		443	321.5
355.2	1758		444	1174.5		444	892		444	602.5		444	325.5
356	1757		445	1182		445	889		445	607		445	319.5
356.8	1756		446	1183.5		446	891.5		446	607		446	320.5
357.6	1755		447	1180.5		447	892		447	602		447	321.5
358.4	1754		448	1174.5		448	890.5		448	604		448	325.5
359.2	1753		449	1174.5		449	892		449	604.5		449	325.5
360	1752		450	1177.5		450	887		450	600.5		450	324
360.8	1751		451	1175		451	893		451	609		451	320
361.6	1750		452	1177.5		452	894		452	604.5		452	321.5
362.4	1749		453	1178		453	894		453	600.5		453	323
363.2	1748		454	1174.5		454	888		454	605		454	325
364	1747		455	1173		455	885.5		455	605		455	324
364.8	1746		456	1179.5		456	889.5		456	612		456	325.5
365.6	1745		457	1177.5		457	895		457	606.5		457	327.5
366.4	1744		458	1175.5		458	887		458	611.5		458	325
367.2	1743		459	1179.5		459	893		459	603		459	321.5
368	1742		460	1177		460	889.5		460	601.5		460	320.5
368.8	1741		461	1176.5		461	894.5		461	605		461	331.5
369.6	1740		462	1175		462	890.5		462	604.5		462	326.5
370.4	1739		463	1177		463	895		463	607		463	319
371.2	1738		464	1176.5		464	894		464	605		464	332
372	1737		465	1173		465	889.5		465	611.5		465	328.5
372.8	1736		466	1169.5		466	892		466	608		466	326.5
373.6	1735		467	1172.5		467	889.5		467	611.5		467	322
374.4	1734		468	1175		468	894.5		468	610		468	322
375.2	1733		469	1179		469	897		469	603		469	328.5
376	1732		470	1179.5		470	890		470	604.5		470	322
376.8	1731		471	1180		471	887.5		471	607		471	319.5
377.6	1730		472	1175.5		472	894		472	605		472	322.5
378.4	1729		473	1174		473	892		473	606.5		473	320.5
379.2	1728		474	1180.5		474	895		474	603		474	323
380	1727		475	1172		475	894		475	604.5		475	325
380.8	1726		476	1177.5		476	891.5		476	604		476	326.5
381.6	1725		477	1178		477	894.5		477	605.5		477	329
382.4	1724		478	1173		478	892.5		478	610.5		478	327.5
383.2	1723		479	1174.5		479	887.5		479	611.5		479	320
384	1722		480	1178		480	895.5		480	604.5		480	328.5
384.8	1721		481	1180		481	892		481	604		481	325.5
385.6	1720		482	1177		482	887		482	607		482	317
386.4	1719		483	1171.5		483	899		483	606.5		483	323
387.2	1718		484	1176.5		484	889.5		484	608		484	316.5
388	1717		485	1176.5		485	891.5		485	605		485	323
388.8	1716		486	1177		486	888		486	602.5		486	328.5
389.6	1715		487	1179		487	893		487	607		487	324
390.4	1714		488	1182.5		488	895		488	609		488	318
391.2	1713		489	1180		489	899		489	605		489	322.5
392	1712		490	1177		490	890		490	607		490	327
392.8	1711		491	1175		491	894.5		491	609		491	325.5
393.6	1710		492	1172.5		492	890.5		492	606.5		492	320
394.4	1709		493	1182.5		493	890.5		493	602		493	325.5
395.2	1708		494	1180		494	894		494	607		494	319.5
396	1707		495	1176.5		495	895		495	604.5		495	325.5
396.8	1706		496	1175.5		496	897		496	604		496	322
397.6	1705		497	1174.5		497	889.5		497	606.5		497	323
398.4	1704		498	1175		498	890		498	611.5		498	324.5
399.2	1703		499	1175		499	894		499	607		499	325.5
400	1702		500	1179.5		500	891.5		500	609.5		500	325
400.8	1701		501	1176.5		501	893		501	607		501	324.5
401.6	1700		502	1177.5		502	897.5		502	604.5		502	332
402.4	1699		503	1181.5		503	890.5		503	602.5		503	322.5
403.2	1698		504	1172.5		504	897		504	607.5		504	324
404	1697		505	1177		505	893		505	605		505	326.5
404.8	1696		506	1180.5		506	894		506	607.5		506	327.5
405.6	1695		507	1174.5		507	892.5		507	607		507	331
406.4	1694		508	1172.5		508	892.5		508	603		508	327
407.2	1693		509	1178		509	892		509	603		509	324.5
408	1692		510	1171.5		510	890.5		510	609.5		510	321.5
408.8	1691		511	1179.5		511	893		511	602		511	322.5
409.6	1690		512	1174.5		512	889.5		512	603		512	321.5
410.4	1689		513	1175.5		513	895.5		513	605		513	325
411.2	1688		514	1180		514	889.5		514	602.5		514	321.5
412	1687		515	1174.5		515	893		515	606.5		515	323
412.8	1686		516	1176.5		516	895		516	615		516	321.5
413.6	1685		517	1177		517	888		517	605		517	329
414.4	1684		518	1175.5		518	892.5		518	604.5		518	328.5
415.2	1683		519	1180		519	893		519	607.5		519	322
416	1682		520	1172.5		520	889.5		520	611.5		520	323
416.8	1681		521	1176.5		521	893		521	600		521	324.5
417.6	1680		522	1178		522	891.5		522	607		522	331
418.4	1679		523	1174.5		523	897		523	607.5		523	325.5
419.2	1678		524	1172		524	898.5		524	603		524	325.5
420	1677		525	1172		525	900		525	607		525	325
420.8	1676		526	1173		526	892		526	609.5		526	327
421.6	1675		527	1178		527	892.5		527	608		527	316.5
422.4	1674		528	1185		528	895.5		528	609		528	329.5
423.2	1673		529	1170.5		529	895.5		529	603		529	325
424	1672		530	1183.5		530	892.5		530	613.5		530	325.5
424.8	1671		531	1177		531	891.5		531	604		531	321.5
425.6	1670		532	1176.5		532	893		532	609		532	324
426.4	1669		533	1171.5		533	894		533	607		533	321.5
427.2	1668		534	1179.5		534	892		534	603		534	322.5
428	1667		535	1172.5		535	899.5		535	611.5		535	317.5
428.8	1666		536	1180.5		536	896.5		536	604		536	322.5
429.6	1665		537	1177.5		537	895		537	605.5		537	322
430.4	1664		538	1174.5		538	893		538	609		538	328.5
431.2	1663		539	1175		539	891.5		539	601.5		539	320.5
432	1662		540	1168		540	894		540	607.5		540	322.5
432.8	1661		541	1179		541	897		541	604		541	320
433.6	1660		542	1177.5		542	892.5		542	605		542	324
434.4	1659		543	1177		543	901		543	608		543	326.5
435.2	1658		544	1180.5		544	889.5		544	603		544	327
436	1657		545	1179.5		545	893		545	606.5		545	325.5
436.8	1656		546	1171.5		546	897		546	607.5		546	322
437.6	1655		547	1177.5		547	895		547	607.5		547	325
438.4	1654		548	1173		548	890.5		548	612		548	326.5
439.2	1653		549	1175		549	894.5		549	613.5		549	324
440	1652		550	1172.5		550	894		550	609		550	325.5
440.8	1651		551	1175.5		551	897		551	604.5		551	329.5
441.6	1650		552	1174.5		552	895		552	607		552	329.5
442.4	1649		553	1174		553	886.5		553	607.5		553	322.5
443.2	1648		554	1177		554	892.5		554	609.5		554	323
444	1647		555	1184		555	889.5		555	605.5		555	322.5
444.8	1646		556	1174		556	895.5		556	604.5		556	321.5
445.6	1645		557	1172.5		557	889		557	604		557	322
446.4	1644		558	1182		558	897		558	607.5		558	322.5
447.2	1643		559	1180		559	888		559	603		559	324
448	1646.93		560	1180.5		560	895		560	603		560	327.5
448.8	1650.24		561	1175.5		561	895		561	608		561	324.5
449.6	1653.56		562	1176.5		562	896.5		562	603		562	320
450.4	1653.56		563	1182		563	892		563	610		563	324.5
451.2	1651.9		564	1177.5		564	891.5		564	600.5		564	322
452	1649.41		565	1177		565	890		565	604.5		565	323
452.8	1644.44		566	1172		566	890.5		566	604		566	327.5
453.6	1638.63		567	1182.5		567	890.5		567	601.5		567	326.5
454.4	1634		568	1178		568	892.5		568	605.5		568	321.5
455.2	1633		569	1175		569	894.5		569	606.5		569	325
456	1632		570	1180		570	895		570	607.5		570	324
456.8	1631		571	1170		571	892.5		571	604.5		571	321.5
457.6	1630		572	1182.5		572	891.5		572	613.5		572	320.5
458.4	1629		573	1174.5		573	895		573	608		573	320
459.2	1628.68		574	1175		574	891.5		574	606.5		574	327.5
460	1629.51		575	1174		575	890		575	602		575	325
460.8	1628.68		576	1174.5		576	889		576	610.5		576	325.5
461.6	1625.37		577	1178		577	890		577	611.5		577	322
462.4	1624		578	1175		578	894		578	605.5		578	321.5
463.2	1623		579	1179		579	889		579	609		579	326.5
464	1622		580	1171.5		580	894		580	601.5		580	323
464.8	1621		581	1175		581	893		581	613.5		581	320
465.6	1620		582	1175		582	889		582	607		582	319
466.4	1619		583	1175.5		583	890.5		583	607		583	325
467.2	1618		584	1177		584	895		584	607.5		584	325.5
468	1617		585	1182.5		585	885.5		585	609		585	324
468.8	1616		586	1174		586	891.5		586	601.5		586	324
469.6	1615		587	1182.5		587	892.5		587	606.5		587	326.5
470.4	1614		588	1178		588	892.5		588	605.5		588	318
471.2	1613		589	1182		589	894		589	600.5		589	324.5
472	1612.7		590	1177.5		590	892.5		590	605		590	329
472.8	1612.57		591	1175		591	890		591	602.5		591	320
473.6	1615.52		592	1178		592	886.5		592	604		592	322
474.4	1619.94		593	1178		593	892.5		593	607		593	322.5
475.2	1614.41		594	1175.5		594	891.5		594	603		594	324
476	1607		595	1172.5		595	892.5		595	608		595	324
476.8	1606		596	1179.5		596	895.5		596	611.5		596	324.5
477.6	1605		597	1174.5		597	899.5		597	607.5		597	319
478.4	1604		598	1181.5		598	897.5		598	608		598	326.5
479.2	1603		599	1179.5		599	890.5		599	607.5		599	317
480	1602		600	1175		600	895		600	609		600	322.5
480.8	1601		601	1175		601	894		601	611.5		601	324
481.6	1600		602	1182		602	891.5		602	600.5		602	318
482.4	1599		603	1179.5		603	891.5		603	610.5		603	320
483.2	1598		604	1171.5		604	890		604	606.5		604	322
484	1599		605	1173		605	892.5		605	609		605	325
484.8	1594		606	1179		606	890		606	613.5		606	322
485	1595		607	1179.5		607	893		607	603		607	321.5
485.8	1595		608	1177		608	889		608	609		608	323
486	1595		609	1176.5		609	891.5		609	604.5		609	326.5
486.8	1595		610	1174.5		610	892		610	605		610	324.5
487	1592		611	1176.5		611	898.5		611	611.5		611	328.5
487.8	1594		612	1174		612	890		612	607		612	329.5
488	1592		613	1175		613	897		613	604.5		613	327.5
488.8	1591		614	1175.5		614	897.5		614	611.5		614	323
489	1593		615	1179		615	898.5		615	609.5		615	327
489.8	1591		616	1179		616	897.5		616	606.5		616	321.5
490	1594		617	1178		617	897.5		617	604.5		617	325.5
490.8	1593		618	1179		618	893		618	605.5		618	321.5
491	1591		619	1170		619	896.5		619	604		619	324.5
491.8	1593		620	1176.5		620	895		620	607		620	328.5
492	1593		621	1173		621	894.5		621	601.5		621	323
492.8	1593		622	1179		622	899		622	604		622	317
493	1592		623	1182		623	897		623	604.5		623	324
493.8	1593		624	1179		624	889.5		624	609		624	320
494	1591		625	1180.5		625	894		625	612.5		625	324.5
494.8	1594		626	1173		626	895		626	609		626	333
495	1594		627	1174		627	889		627	607.5		627	327
495.8	1592		628	1170		628	895.5		628	604		628	327.5
496	1594		629	1179		629	888		629	607.5		629	323
496.8	1593		630	1174.5		630	885		630	607		630	325.5
497	1593		631	1176.5		631	891.5		631	610.5		631	322.5
497.8	1593		632	1177		632	891.5		632	609		632	320
498	1594		633	1174.5		633	890.5		633	602.5		633	324
498.8	1596		634	1175		634	897		634	602.5		634	329
499	1595		635	1175.5		635	892		635	610		635	322
499.8	1596		636	1179.5		636	890.5		636	610		636	323
500.6	1596.03		637	1170.5		637	892.5		637	605		637	318
501.4	1597.16		638	1174.5		638	897		638	600.5		638	327
502.2	1598.29		639	1175.5		639	895.5		639	605.5		639	322.5
503	1599.41		640	1175.5		640	892		640	604.5		640	327.5
503.8	1600.54		641	1178		641	892.5		641	608		641	319
504.6	1601.67		642	1174		642	894.5		642	606.5		642	322.5
505.4	1602.8		643	1176.5		643	886.5		643	613.5		643	320.5
506.2	1603.92		644	1172.5		644	887.5		644	605.5		644	325
507	1605.05		645	1174		645	890.5		645	602		645	329
507.8	1606.18		646	1177.5		646	895		646	606.5		646	325
508.6	1607.31		647	1175.5		647	892		647	603		647	324
509.4	1608.43		648	1176.5		648	896.5		648	605.5		648	321.5
510.2	1609.56		649	1180.5		649	890.5		649	605.5		649	324.5
511	1610.69		650	1181.5		650	899		650	609		650	324
511.8	1611.82		651	1172.5		651	897.5		651	610.5		651	327
512.6	1612.94		652	1175.5		652	890		652	609		652	321.5
513.4	1614.07		653	1180.5		653	894.5		653	605		653	324
514.2	1615.2		654	1178		654	897.5		654	607.5		654	323
515	1616.33		655	1180		655	897		655	602		655	320.5
515.8	1617.45		656	1180		656	897.5		656	610		656	320
516.6	1618.58		657	1178		657	889.5		657	602		657	323
517.4	1619.71		658	1180.5		658	892		658	611.5		658	322
518.2	1620.84		659	1179.5		659	895.5		659	606.5		659	322.5
519	1621.96		660	1176.5		660	891.5		660	605		660	325.5
519.8	1623.09		661	1175.5		661	891.5		661	607		661	319
520.6	1624.22		662	1176.5		662	887		662	612.5		662	322.5
521.4	1625.35		663	1176.5		663	885.5		663	604		663	319
522.2	1626.47		664	1173		664	897.5		664	604.5		664	324
523	1627.6		665	1179.5		665	895		665	607		665	324.5
523.8	1628.73		666	1182.5		666	895		666	604.5		666	323
524.6	1629.86		667	1174.5		667	901.5		667	607		667	327
525.4	1630.98		668	1175.5		668	893		668	612.5		668	326.5
526.2	1632.11		669	1179		669	891.5		669	601.5		669	324.5
527	1633.24		670	1173		670	895.5		670	613.5		670	329
527.8	1634.37		671	1179.5		671	890.5		671	604.5		671	325
528.6	1635.49		672	1172		672	890.5		672	604.5		672	324.5
529.4	1636.62		673	1170		673	894		673	606.5		673	326.5
530.2	1637.75		674	1174.5		674	897.5		674	606.5		674	328.5
531	1638.88		675	1172.5		675	891.5		675	605		675	327
531.8	1640		676	1178		676	892.5		676	608		676	325.5
532.6	1642.57		677	1182		677	894.5		677	607		677	322.5
533.4	1646.96		678	1172.5		678	889.5		678	604.5		678	329.5
534.2	1649.59		679	1176.5		679	893		679	604		679	324.5
535	1650.47		680	1174.5		680	895		680	607		680	327
535.8	1649.59		681	1177		681	889		681	605.5		681	326.5
536.6	1647.84		682	1175		682	894.5		682	600.5		682	324
537.4	1647.89		683	1176.5		683	892		683	600.5		683	319.5
538.2	1649.02		684	1174.5		684	889		684	609.5		684	320
539	1650.15		685	1179.5		685	890.5		685	610.5		685	327.5
539.8	1651.28		686	1179		686	891.5		686	607.5		686	322
540.6	1652.4		687	1176.5		687	890.5		687	597.5		687	324.5
541.4	1653.53		688	1174		688	883		688	607.5		688	323
542.2	1654.66		689	1179.5		689	888		689	610.5		689	322
543	1655.79		690	1175.5		690	899		690	607.5		690	322
543.8	1656.91		691	1182		691	891.5		691	610.5		691	327.5
544.6	1658.04		692	1179		692	889.5		692	607		692	324
545.4	1659.17		693	1173		693	890.5		693	603		693	318
546.2	1660.3		694	1176.5		694	889.5		694	608		694	322
547	1661.42		695	1179.5		695	895.5		695	600.5		695	322
547.8	1662.55		696	1171.5		696	889		696	604		696	316.5
548.6	1663.68		697	1177		697	890.5		697	609.5		697	319.5
549.4	1664.81		698	1171.5		698	890		698	609.5		698	324
550.2	1665.93		699	1176.5		699	888		699	604		699	322
551	1667.06		700	1174.5		700	889		700	609.5		700	331
551.8	1668.19		701	1180.5		701	892.5		701	609.5		701	321.5
552.6	1669.32		702	1180.5		702	890.5		702	602		702	333
553.4	1670.44		703	1175.5		703	891.5		703	604		703	325
554.2	1671.57		704	1184.5		704	891.5		704	612.5		704	324
555	1672.7		705	1172.5		705	893		705	608		705	319
555.8	1673.83		706	1181.5		706	889.5		706	608		706	321.5
556.6	1675.05		707	1175		707	898.5		707	601.5		707	326.5
557.4	1676.08		708	1180.5		708	894		708	604		708	321.5
558.2	1677.21		709	1177.5		709	891.5		709	605.5		709	317.5
559	1678.34		710	1175.5		710	895.5		710	609.5		710	322.5
559.8	1679.46		711	1177		711	888		711	609		711	322.5
560.6	1680.59		712	1172.5		712	888		712	600		712	325.5
561.4	1681.72		713	1181.5		713	894.5		713	604.5		713	326.5
562.2	1682.85		714	1175		714	888		714	609		714	323
563	1683.97		715	1176.5		715	894		715	609.5		715	315
563.8	1685.1		716	1179.5		716	892		716	606.5		716	323
564.6	1686.23		717	1182		717	896.5		717	605.5		717	322
565.4	1687.36		718	1180.5		718	894.5		718	605.5		718	323
566.2	1688.48		719	1178		719	892.5		719	608		719	323
567	1689.61		720	1175.5		720	890.5		720	605.5		720	318
567.8	1690.74		721	1175.5		721	892.5		721	604		721	319.5
568.6	1691.87		722	1171.5		722	889.5		722	610.5		722	329.5
569.4	1692.99		723	1179.5		723	889		723	609		723	323
570.2	1694.12		724	1177		724	899		724	606.5		724	329.5
571	1695.25		725	1175		725	890.5		725	607		725	321.5
571.8	1696.38		726	1177		726	889		726	609.5		726	321.5
572.6	1697.51		727	1179		727	891.5		727	605.5		727	325
573.4	1698.63		728	1174.5		728	887.5		728	609.5		728	324.5
574.2	1699.76		729	1180.5		729	895		729	610.5		729	320
575	1700.89		730	1177		730	897		730	608		730	322.5
575.8	1702.02		731	1180		731	892.5		731	608		731	320
576.6	1703.14		732	1170		732	895		732	615		732	322
577.4	1704.27		733	1176.5		733	892		733	609.5		733	315.5
578.2	1705.4		734	1180		734	894.5		734	606.5		734	319.5
579	1706.53		735	1177		735	892		735	609		735	320.5
579.8	1707.65		736	1177.5		736	892.5		736	603		736	322
580.6	1708.78		737	1174.5		737	887.5		737	603		737	322
581.4	1709.91		738	1174		738	887.5		738	616		738	320.5
582.2	1711.04		739	1180		739	890.5		739	609		739	321.5
583	1712.16		740	1174		740	893		740	605		740	319
583.8	1713.29		741	1179.5		741	893		741	609		741	324
584.6	1714.42		742	1182.5		742	887		742	609		742	320.5
585.4	1715.55		743	1177		743	889.5		743	606.5		743	319
586.2	1716.67		744	1183.5		744	892		744	607		744	319
587	1717.8		745	1174		745	892.5		745	605		745	320
587.8	1718.93		746	1181.5		746	892.5		746	609		746	323
588.6	1720.06		747	1174.5		747	888		747	605		747	319
589.4	1721.18		748	1175		748	885.5		748	604.5		748	322.5
590.2	1722.31		749	1175		749	889		749	605.5		749	327
591	1723.44		750	1176.5		750	887		750	610.5		750	322.5
591.8	1724.57		751	1173		751	892.5		751	607		751	327
592.6	1725.69		752	1173		752	894.5		752	604.5		752	320.5
593.4	1726.82		753	1182		753	903		753	607		753	324
594.2	1727.95		754	1175.5		754	890		754	609		754	317
595	1729.08		755	1176.5		755	892		755	609		755	324.5
595.8	1733.01		756	1175		756	894.5		756	608		756	317
596.6	1739.15		757	1179.5		757	894		757	606.5		757	327
597.4	1741.79		758	1177		758	894		758	611.5		758	327.5
598.2	1741.79		759	1173		759	896.5		759	604		759	324.5
599	1741.79		760	1180.5		760	887.5		760	604.5		760	317.5
599.8	1738.27		761	1174.5		761	890		761	608		761	328.5
600.6	1736.97		762	1180.5		762	893		762	602		762	327
601.4	1738.1		763	1169		763	889		763	605		763	321.5
602.2	1739.22		764	1174.5		764	890		764	606.5		764	319.5
603	1740.35		765	1175.5		765	894.5		765	606.5		765	323
603.8	1741.48		766	1172.5		766	894		766	604.5		766	320.5
604.6	1742.61		767	1175		767	890.5		767	605.5		767	321.5
605.4	1743.73		768	1172.5		768	894.5		768	607.5		768	327
606.2	1744.86		769	1178		769	889.5		769	604		769	320.5
607	1745.99		770	1173		770	892		770	604.5		770	319.5
607.8	1747.12		771	1174.5		771	895.5		771	605.5		771	322
608.6	1748.24		772	1173		772	888		772	605		772	317
609.4	1749.37		773	1178		773	889		773	607.5		773	326.5
610.2	1750.5		774	1174.5		774	892.5		774	608		774	327
611	1751.62		775	1172		775	895		775	606.5		775	321.5
611.8	1752.75		776	1179.5		776	890.5		776	609		776	324.5
612.6	1753.88		777	1176.5		777	887		777	604.5		777	320
613.4	1755.01		778	1174		778	894		778	607.5		778	324
614.2	1756.13		779	1173		779	890		779	609.5		779	326.5
615	1757.26		780	1177.5		780	894		780	604.5		780	323
615.8	1758.39		781	1177		781	891.5		781	607		781	322
616.6	1759.52		782	1179		782	890		782	606.5		782	324
617.4	1760.64		783	1172.5		783	888		783	606.5		783	319
618.2	1761.77		784	1177		784	892.5		784	604.5		784	328.5
619	1762.9		785	1177.5		785	896.5		785	604		785	323
619.8	1764.03		786	1170.5		786	892		786	605.5		786	324.5
620.6	1765.15		787	1182.5		787	892.5		787	611.5		787	317.5
621.4	1766.28		788	1171.5		788	892		788	601.5		788	327
622.2	1767.41		789	1177.5		789	892		789	603		789	324
623	1768.54		790	1178		790	887.5		790	607.5		790	323
623.8	1769.66		791	1182.5		791	885		791	605.5		791	319.5
624.6	1770.79		792	1172		792	890.5		792	604		792	321.5
625.4	1771.92		793	1175		793	892		793	605		793	323
626.2	1773.05		794	1175.5		794	891.5		794	605.5		794	325
627	1774.17		795	1174		795	893		795	604.5		795	324
627.8	1775.3		796	1176.5		796	893		796	607.5		796	320
628.6	1776.43		797	1179.5		797	892		797	605		797	320
629.4	1777.56		798	1177.5		798	897.5		798	606.5		798	324.5
630.2	1778.68		799	1176.5		799	895.5		799	604		799	322.5
631	1779.81		800	1173		800	890		800	604.5		800	320.5
631.8	1780.94		801	1185		801	891.5		801	608		801	327.5
632.6	1782.07		802	1177.5		802	893		802	607		802	319
633.4	1783.19		803	1178		803	895.5		803	610.5		803	322
634.2	1784.32		804	1178		804	892.5		804	608		804	324
635	1785.45		805	1172.5		805	890.5		805	604		805	322
635.8	1786.58		806	1177		806	894.5		806	610.5		806	316.5
636.6	1787.7		807	1179		807	890		807	608		807	324.5
637.4	1788.83		808	1175.5		808	892		808	605		808	323
638.2	1789.96		809	1179.5		809	892		809	610.5		809	328.5
639	1791.09		810	1177		810	888		810	607.5		810	321.5
639.8	1792.21		811	1176.5		811	893		811	610		811	319.5
640.6	1793.34		812	1178		812	891.5		812	610		812	319.5
641.4	1794.47		813	1175		813	885		813	609		813	322
642.2	1795.6		814	1174.5		814	894.5		814	611.5		814	321.5
643	1796.72		815	1171.5		815	891.5		815	605.5		815	317.5
643.8	1797.85		816	1178		816	887.5		816	611.5		816	324
644.6	1798.98		817	1175		817	897		817	602.5		817	324.5
645.4	1801.49		818	1174.5		818	893		818	615		818	318
646.2	1801.49		819	1179		819	888		819	602.5		819	322
647	1802.36		820	1175.5		820	890.5		820	606.5		820	317.5
647.8	1803.49		821	1171.5		821	891.5		821	607		821	320.5
648.6	1804.62		822	1182		822	887.5		822	601.5		822	320
649.4	1805.74		823	1170.5		823	899		823	605.5		823	319.5
650.2	1806.87		824	1180.5		824	890.5		824	606.5		824	324.5
651	1808		825	1178		825	892		825	606.5		825	329
651.8	1812.91		826	1174.5		826	895.5		826	605		826	319
652.6	1819.05		827	1179		827	891.5		827	605		827	326.5
653.4	1824.32		828	1179.5		828	889		828	604		828	320.5
654.2	1827.84		829	1175.5		829	894		829	610		829	324.5
655	1826.08		830	1179		830	892		830	606.5		830	322.5
655.8	1822.57		831	1170.5		831	891.5		831	605.5		831	317.5
656.6	1818.18		832	1176.5		832	891.5		832	609.5		832	320.5
657.4	1817.02		833	1174.5		833	892		833	609.5		833	316.5
658.2	1818.15		834	1180		834	891.5		834	607.5		834	325
659	1819.28		835	1179		835	889.5		835	609		835	319.5
659.8	1820.4		836	1177.5		836	894.5		836	604.5		836	322
660.6	1821.53		837	1182		837	893		837	605.5		837	320.5
661.4	1822.66		838	1175		838	890.5		838	602.5		838	320.5
662.2	1823.79		839	1180.5		839	897		839	605		839	319.5
663	1824.91		840	1178		840	890.5		840	609		840	320.5
663.8	1826.04		841	1178		841	884.5		841	604.5		841	322
664.6	1827.17		842	1173		842	892.5		842	607		842	316.5
665.4	1828.3		843	1180		843	887.5		843	610		843	323
666.2	1830.47		844	1179.5		844	884		844	605.5		844	324
667	1834.86		845	1174.5		845	896.5		845	606.5		845	324.5
667.8	1839.25		846	1177.5		846	903		846	609		846	324
668.6	1843.64					847	895.5		847	604		847	329
669.4	1847.15					848	899		848	607.5		848	316.5
670.2	1848.03					849	891.5		849	609.5		849	321.5
671	1845.4					850	888		850	605.5		850	319
671.8	1842.76					851	891.5		851	607		851	318
672.6	1838.44								852	605.5		852	318
673.4	1839.57								853	609.5		853	322.5
674.2	1840.7								854	610		854	319.5
675	1841.83								855	607		855	320
675.8	1842.95								856	609		856	329.5
676.6	1844.08								857	607.5		857	322.5
677.4	1845.21								858	603		858	323
678.2	1846.34								859	604		859	322
679	1847.46								860	605.5		860	325
679.8	1848.59								861	611.5		861	325
680.6	1849.72								862	609
681.4	1850.85								863	611.5
682.2	1851.97								864	602
683	1853.1								865	608
683.8	1854.23								866	604
684.6	1855.36								867	605.5
685.4	1856.48								868	604.5
686.2	1857.61								869	608
687	1858.74
687.8	1859.87
688.6	1860.99
689.4	1862.12
690.2	1863.25
691	1867.35
691.8	1870.86
692.6	1871.74
693.4	1870.86
694.2	1869.98
695	1870.01
695.8	1871.14
696.6	1874.37
697.4	1877.88
698.2	1879.64
699	1881.4
699.8	1881.4
700.6	1881.4
701.4	1881.4
702.2	1883.15
703	1886.66
703.8	1891.93
704.6	1897.2
705.4	1901.59
706.2	1901.59
707	1899.84
707.8	1898.08
708.6	1894.57
709.4	1890.31
710.2	1891.43
711	1892.56
711.8	1893.69
712.6	1894.82
713.4	1895.94
714.2	1897.07
715	1898.2
715.8	1899.33
716.6	1900.45
717.4	1901.58
718.2	1902.71
719	1903.84
719.8	1904.96
720.6	1906.09
721.4	1907.22
722.2	1908.35
723	1909.47
723.8	1910.6
724.6	1911.73
725.4	1912.86
726.2	1913.98
727	1915.11
727.8	1916.24
728.6	1917.37
729.4	1918.49
730.2	1919.62
731	1921.79
731.8	1924.42
732.6	1923.54
733.4	1924.13
734.2	1925.26
735	1926.39
735.8	1927.52
736.6	1928.64
737.4	1929.77
738.2	1930.9
739	1932.03
739.8	1933.15
740.6	1934.28
741.4	1935.84
742.2	1941.98
743	1948.13
743.8	1953.4
744.6	1957.79
745.4	1962.18
746.2	1963.05
747	1963.93
747.8	1960.42
748.6	1956.91
749.4	1953.4
750.2	1950.76
751	1949.88
751.8	1950.76
752.6	1951.64
753.4	1952.32
754.2	1953.45
755	1954.58
755.8	1955.7
756.6	1956.83
757.4	1957.96
758.2	1959.09
759	1960.21
759.8	1961.34
760.6	1962.47
761.4	1963.6
762.2	1964.72
763	1965.85
763.8	1966.98
764.6	1968.11
765.4	1969.23
766.2	1970.36
767	1971.49
767.8	1972.62
768.6	1973.74
769.4	1974.87
770.2	1976
771	1977.12
771.8	1978.25
772.6	1979.38
773.4	1980.51
774.2	1981.63
775	1982.76
775.8	1983.89
776.6	1985.02
777.4	1986.14
778.2	1987.27
779	1988.4
779.8	1989.53
780.6	1990.65
781.4	1991.78
782.2	1992.91
783	1994.04
783.8	1995.16
784.6	1996.29
785.4	1997.42
786.2	1998.55
787	1999.67
787.8	2000.8
788.6	2001.93
789.4	2003.06
790.2	2004.18
791	2005.31
791.8	2006.44
792.6	2007.57
793.4	2008.69
794.2	2009.82
795	2010.95
795.8	2012.08
796.6	2013.2
797.4	2014.33
798.2	2015.46
799	2016.59
799.8	2017.71
800.6	2018.84
801.4	2019.97
802.2	2021.1
803	2022.22
803.8	2023.35
804.6	2024.48
805.4	2025.61
806.2	2026.73
807	2027.86
807.8	2028.99
808.6	2030.12
809.4	2031.24
810.2	2032.37
811	2033.5
811.8	2034.63
812.6	2035.76
813.4	2036.88
814.2	2038.01
815	2039.14
815.8	2040.27
816.6	2041.39
817.4	2042.52
818.2	2043.65
819	2044.78
819.8	2045.9
820.6	2047.03
821.4	2048.16
822.2	2049.28
823	2050.41
823.8	2051.54
824.6	2052.67
825.4	2053.8
826.2	2054.92
827	2056.05
827.8	2057.18
828.6	2058.3
829.4	2059.43
830.2	2060.56
831	2061.69
831.8	2062.82
832.6	2063.94
833.4	2065.07
834.2	2066.2
835	2067.32
835.8	2068.45
836.6	2069.58
837.4	2070.71
838.2	2071.84
839	2072.96
839.8	2074.09
840.6	2075.22
841.4	2076.34
842.2	2077.47
843	2078.6
843.8	2079.73
844.6	2080.86
845.4	2081.98
846.2	2083.11
847	2084.24
847.8	2085.36
848.6	2086.49
849.4	2087.62
850.2	2088.75
851	2089.88
851.8	2091
852.6	2092.13
853.4	2093.26
854.2	2094.39
855	2095.51
855.8	2096.64
856.6	2097.77
857.4	2098.89
858.2	2100.02
859	2101.15
859.8	2102.28
860.6	2103.41
861.4	2104.53
862.2	2105.66
863	2106.79
863.8	2107.91
864.6	2109.04
865.4	2110.17
866.2	2111.3
867	2112.43
867.8	2113.55
868.6	2114.68
869.4	2115.81
870.2	2116.93
871	2118.06
871.8	2119.19
872.6	2120.32
873.4	2121.45
874.2	2122.57
875	2123.7
875.8	2124.83
876.6	2125.95
877.4	2127.08
878.2	2128.21
879	2129.34
879.8	2130.47
880.6	2131.59
881.4	2132.72
882.2	2133.85
883	2134.97
883.8	2136.1
884.6	2137.23

## Sheet: S7
-65.9412	1911.65	1641.63	1285.58	1034.68	812.45	574.214	444.208	319.594	168.865	8.33331	6.21117
-58.9423	1773.64	1523.11	1192.77	959.98	753.795	618.548	407.154	410.905	17.1232	92.2198	68.7353
-51.9435	1910.57	1640.71	1284.86	1034.1	811.994	566.95	523.482	41.6665	189.493	90.8299	67.6993
-44.9447	1751.2	1503.84	1177.68	947.836	744.259	728.935	53.082	461.099	186.637	894.236	666.512
-37.9459	2251.54	1933.51	1514.16	1218.64	956.903	73.9153	587.427	454.149	1837.47	69.7751	52.0063
-30.9471	228.31	196.061	153.538	123.573	97.0317	817.977	578.574	4471.18	143.373	64.7377	48.2518
-23.9482	2526.57	2169.69	1699.12	1367.51	1073.79	805.648	5696.16	348.875	133.023	69.736	51.9772
-16.9494	2488.49	2136.99	1673.51	1346.89	1057.61	7931.75	444.458	323.688	143.293	63.9187	47.6413
-9.95058	24499.6	21039	16476	13260.4	10412.3	618.895	412.37	348.68	131.34	82.181	61.253
-3.03912	1561.76	1341.16	1050.29	845.304	663.749	505.621	363.11	285.022	117.132	57.0044	42.4878
0	450	386.438	302.625	243.562	191.25	145.688	104.625	82.125	33.75	16.425	12.2423
3.03912	1561.76	1341.16	1050.29	845.304	663.749	505.621	363.11	285.022	117.132	57.0044	61.2519
9.95058	24499.6	21039	16476	13260.4	10412.3	618.895	412.37	348.68	131.34	82.1813	47.6405
16.9494	2488.49	2136.99	1673.51	1346.89	1057.61	7931.75	444.458	323.688	143.293	63.9189	51.9762
23.9482	2526.57	2169.69	1699.12	1367.51	1073.79	805.648	5696.16	348.875	133.023	69.7362	48.2509
30.9471	228.31	196.061	153.538	123.573	97.0317	817.977	578.574	4471.18	143.373	64.7379	52.0054
37.9459	2251.54	1933.51	1514.16	1218.64	956.903	73.9153	587.427	454.149	1837.47	69.7753	42.4878
44.9447	1751.2	1503.84	1177.68	947.836	744.259	728.935	53.082	461.099	186.637	894.239	666.5
51.9435	1910.57	1640.71	1284.86	1034.1	811.994	566.95	523.482	41.6665	189.493	90.8302	67.6981
58.9423	1773.64	1523.11	1192.77	959.98	753.795	618.548	407.154	410.905	17.1232	92.2201	68.7341
65.9412	1911.65	1641.63	1285.58	1034.68	812.45	574.214	444.208	319.594	168.865	8.33334	6.21106

## Sheet: S8
-1000	-25.5	-31	-33.5	-48		-1000	-355	-386	-410	-453	-462	-500.5	-501	-580		4.4	22	0	0
-800	-18	-24	-25.6	-37.6		-800	-280	-304	-325	-362	-370	-398.5	-400	-464		5.8	29	5	40.0516
-600	-14	-17.4	-19.2	-28.2		-600	-210	-228	-243	-271	-278	-300	-299	-348		6.5	32	10	80.1031
-400	-9	-11.6	-12.8	-18.8		-400	-140	-152	-162	-180.5	-185	-199	-199.5	-232		8.8	47	15	120.155
-200	-5	-5.8	-6.4	-9.4		-200	-70	-76	-80.5	-90	-93	-99	-100	-116		43.5	350	20	160.206
0	0	0	0	0		0	0	0	0	0	0	0	0	0		48.8	380	25	200.258
200	5	5.8	6.4	9.4		200	70	76	80.5	90	93	99	100	116		51	405	30	240.309
400	9	11.6	12.8	18.8		400	140	152	162	180.5	185	199	199.5	232		56.6	450	35	280.361
600	14	17.4	19.2	28.2		600	210	228	243	271	278	300	299	348		58.5	460	40	320.413
800	18	24	25.6	37.6		800	280	304	325	362	370	398.5	400	464		64.6	498	45	360.464
1000	25.5	31	33.5	48		1000	355	386	410	453	462	500.5	501	580		66	500	50	400.516
																70.1	580	55	440.567
																		60	480.619
																		65	520.67
																		70	560.722
																		75	600.774
																		80	640.825

## Sheet: S9
0.3245	61.0142		0	60.8881		0	74.7156		0	141.358		0	111.87		-100	157.838		0	144.533
0.649	59.514		0.45632	48.628		1.27463	73.0727		1.1523	138.734		1.55611	110.282		-99	156.968		0.45632	144.05
0.9735	57.9543		0.91264	39.165		2.54927	71.4871		2.3046	136.178		3.11222	108.723		-98	156.098		0.91264	144.147
1.298	56.3351		1.36896	32.4993		3.8239	69.9568		3.4569	133.689		4.66833	107.192		-97	155.228		0	143.912
1.6225	54.6565		1.82528	28.6308		5.09854	68.48		4.6092	131.266		6.22444	105.688		-96	154.357		0.45632	143.568
1.947	52.9184		2.2816	27.5594		6.37317	67.0547		5.7615	128.906		7.78055	104.212		-95	153.487		0.91264	143.173
2.2715	50.8128		2.73792	33.9231		7.6478	65.6791		6.9138	126.608		9.33666	102.762		-94	152.617		1.36896	142.822
2.596	48.5749		3.19424	34.2448		8.92244	64.3516		8.06609	124.369		10.8928	101.339		-93	151.747		1.82528	142.471
2.9205	46.481		3.65056	34.958		10.1971	63.0703		9.21839	122.19		12.4489	99.941		-92	150.876		2.2816	142.12
3.245	46.2097		4.10688	43.7343		11.4717	61.8339		10.3707	120.068		14.005	98.5684		-91	150.006		2.73792	141.637
3.5695	47.6069		4.5632	50.338		12.7463	60.6405		11.523	118.001		15.5611	97.2207		-90	149.136		3.19424	141.155
3.894	49.5489		5.01952	55.4965		14.021	59.4888		12.6753	115.988		17.1172	95.8972		-89	148.266		3.65056	140.672
4.2185	52.3098		5.47584	50.3986		15.2956	58.3773		13.8276	114.029		18.6733	94.5976		-88	147.395		4.10688	140.189
4.543	55.1206		5.93216	52.9953		16.5702	57.3047		14.9799	112.12		20.2294	93.3216		-87	146.525		4.5632	139.707
4.8675	58.4719		6.38848	51.303		17.8449	56.2694		16.1322	110.261		21.7855	92.0685		-86	145.655		5.01952	139.224
5.192	60.6561		6.8448	55.7343		19.1195	55.2703		17.2845	108.452		23.3417	90.8381		-85	144.785		5.47584	138.742
5.5165	60.9294		7.30112	62.2914		20.3941	54.306		18.4368	106.689		24.8978	89.6299		-84	143.915		5.93216	138.259
5.841	61.0975		7.75744	58.9184		21.6688	53.3754		19.5891	104.973		26.4539	88.4435		-83	143.044		6.38848	137.776
6.1655	61.2456		8.21376	53.1818		22.9434	52.4773		20.7414	103.301		28.01	87.2785		-82	142.174		6.8448	137.294
6.49	63.2739		8.67008	52.8974		24.218	51.6105		21.8937	101.674		29.5661	86.1346		-81	141.304		7.30112	136.811
6.8145	65.5369		9.1264	50.7856		25.4927	50.774		23.046	100.089		31.1222	85.0113		-80	140.434		7.75744	136.329
7.139	66.3175		9.58272	46.0909		26.7673	49.9667		24.1983	98.5456		32.6783	83.9084		-79	139.563		8.21376	135.846
7.4635	66.5743		10.039	38.6317		28.0419	49.1876		25.3506	97.0426		34.2344	82.8253		-78	138.693		8.67008	135.363
7.788	65.9503		10.4954	45.2937		29.3166	48.4356		26.5029	95.579		35.7905	81.7618		-77	137.823		9.1264	134.881
8.1125	65.6945		10.9517	52.2751		30.5912	47.7099		27.6552	94.1537		37.3466	80.7175		-76	136.953		9.58272	134.398
8.437	66.3557		11.408	73.2121		31.8658	47.0095		28.8075	92.7658		38.9028	79.6921		-75	136.082		10.039	133.916
8.7615	68.1642		11.8643	77.6923		33.1405	46.3336		29.9598	91.4142		40.4589	78.6851		-74	135.212		10.4954	133.433
9.086	71.966		12.3206	67.366		34.4151	45.6813		31.1121	90.098		42.015	77.6964		-73	134.342		10.9517	132.95
9.4105	77.2908		12.777	76.0863		35.6897	45.0517		32.2644	88.8163		43.5711	76.7255		-72	133.472		11.408	132.468
9.735	83.9488		13.2333	74.7226		36.9644	44.4441		33.4167	87.5682		45.1272	75.7721		-71	132.602		11.8643	131.985
10.0595	89.6298		13.6896	75.5408		38.239	43.8577		34.569	86.3527		46.6833	74.836		-70	131.731		12.3206	131.503
10.384	92.1113		14.1459	68.373		39.5136	43.2918		35.7213	85.1691		48.2394	73.9168		-69	130.861		12.777	131.02
10.7085	91.1886		14.6022	68.8345		40.7883	42.7456		36.8736	84.0165		49.7955	73.0141		-68	129.991		13.2333	130.537
11.033	86.0861		15.0586	70.9394		42.0629	42.2185		38.0259	82.8941		51.3516	72.1278		-67	129.121		13.6896	130.055
11.3575	78.036		15.5149	71.9091		43.3376	41.7098		39.1782	81.8011		52.9078	71.2575		-66	128.25		14.1459	129.572
11.682	69.0742		15.9712	68.7576		44.6122	41.2188		40.3305	80.7368		54.4639	70.4029		-65	127.38		14.6022	129.09
12.0065	59.7758		16.4275	54.5897		45.8868	40.745		41.4828	79.7003		56.02	69.5637		-64	126.51		15.0586	128.607
12.331	51.677		16.8838	31.7273		47.1615	40.2877		42.6351	78.6909		57.5761	68.7396		-63	125.64		15.5149	128.124
12.6555	46.7611		17.3402	33.3986		48.4361	39.8464		43.7874	77.708		59.1322	67.9305		-62	124.769		15.9712	127.642
12.98	45.5182		17.7965	27.1072		49.7107	39.4205		44.9397	76.7509		60.6883	67.136		-61	123.899		16.4275	127.159
13.3045	46.5637		18.2528	25.7902		50.9854	39.0094		46.092	75.8188		62.2444	66.3558		-60	123.029		16.8838	126.677
13.629	47.8019		18.7091	24.8462		52.26	38.6127		47.2443	74.9111		63.8005	65.5897		-59	122.159		17.3402	126.194
13.9535	49.753		19.1654	37.5035		53.5346	38.2299		48.3966	74.0272		65.3566	64.8374		-58	121.289		17.7965	125.711
14.278	52.2971		19.6218	42.9301		54.8093	37.8604		49.5489	73.1665		66.9127	64.0987		-57	120.418		18.2528	125.229
14.6025	55.8858		20.0781	41.4336		56.0839	37.5038		50.7012	72.3283		68.4689	63.3734		-56	119.548		18.7091	124.746
14.927	60.4465		20.5344	38.8601		57.3585	37.1596		51.8535	71.5121		70.025	62.6612		-55	118.678		19.1654	123.976
15.2515	64.4095		20.9907	39.4475		58.6332	36.8275		53.0058	70.7172		71.5811	61.9618		-54	117.808		19.6218	119.986
15.576	68.288		21.447	31.014		59.9078	36.5069		54.1581	69.9432		73.1372	61.275		-53	116.937		20.0781	115.443
15.9005	72.2157		21.9034	28.4126		61.1824	36.1975		55.3104	69.1894		74.6933	60.6007		-52	116.067		20.5344	110.219
16.225	74.878		22.3597	24.3846		62.4571	35.899		56.4627	68.4554		76.2494	59.9385		-51	115.197		20.9907	109.737
16.5495	72.4543		22.816	21.9091		63.7317	35.6108		57.615	67.7406		77.8055	59.2883		-50	114.327		21.447	109.254
16.874	65.4577		23.2723	29.7203		65.0063	35.3327		58.7673	67.0445		79.3616	58.6498		-49	113.456		21.9034	108.771
17.1985	57.6319		23.7286	40.296		66.281	35.0644		59.9196	66.3667		80.9177	58.0229		-48	112.586		22.3597	108.289
17.523	51.6221		24.185	44.5315		67.5556	34.8054		61.0719	65.7066		82.4738	57.4072		-47	111.716		22.816	105.591
17.8475	48.8964		24.6413	45.6014		68.8302	34.5554		62.2242	65.0638		84.03	56.8028		-46	110.846		23.2723	102.935
18.172	49.0209		25.0976	53.1282		70.1049	34.3141		63.3765	64.4379		85.5861	56.2092		-45	109.976		23.7286	100.618
18.4965	51.2136		25.5539	58.8881		71.3795	34.0813		64.5288	63.8283		87.1422	55.6263		-44	109.105		24.185	97.077
18.821	56.1157		26.0102	46.8531		72.6541	33.8566		65.6811	63.2347		88.6983	55.054		-43	108.235		24.6413	93.3731
19.1455	62.2424		26.4666	63.5688		73.9288	33.6397		66.8334	62.6567		90.2544	54.4919		-42	107.365		25.0976	89.4907
19.47	66.7773		26.9229	77.8228		75.2034	33.4305		67.9857	62.0938		91.8105	53.9401		-41	106.495		25.5539	86.1426
19.7945	65.8969		27.3792	85.993		76.478	33.2285		69.138	61.5457		93.3666	53.3982		-40	105.624		26.0102	78.868
20.119	61.7267		27.8355	90.0629		77.7527	33.0335		70.2903	61.0119		94.9227	52.8661		-39	104.754		26.4666	74.0757
20.4435	55.7264		28.2918	81.0606		79.0273	32.8454		71.4425	60.492		96.4788	52.3436		-38	103.884		26.9229	73.5931
20.768	49.6241		28.7482	63.6434		80.3019	32.6638		72.5948	59.9858		98.0349	51.8305		-37	103.014		27.3792	73.1105
21.0925	43.1584		29.2045	49.2518		81.5766	32.4886		73.7472	59.4929		99.5911	51.3267		-36	102.143		27.8355	72.3677
21.417	37.3917		29.6608	38.2914		82.8512	32.3195		74.8995	59.0129		101.147	50.832		-35	101.273		28.2918	70.7921
21.7415	34.9858		30.1171	21.028		84.1258	32.1563		76.0517	58.5454		102.703	50.3462		-34	100.403		28.7482	71.4243
22.066	36.4213		30.5734	14.3846		85.4005	31.9988		77.204	58.0902		104.259	49.8692		-33	99.5328		29.2045	73.409
22.3905	41.9562		31.0298	36.5105		86.6751	31.8467		78.3564	57.6469		105.816	49.4009		-32	98.6626		29.6608	75.9604
22.715	50.6014		31.4861	53.4755		87.9497	31.7		79.5087	57.2153		107.372	48.9409		-31	97.7923		30.1171	79.0365
23.0395	60.652		31.9424	62.8182		89.2244	31.5584		80.6609	56.7949		108.928	48.4893		-30	96.9221		30.5734	83.1676
23.364	70.8292		32.3987	60.4406		90.499	31.4218		81.8132	56.3856		110.484	48.0459		-29	96.0519		31.0298	88.1835
23.6885	78.2914		32.855	58.9161		91.7736	31.2899		82.9655	55.9869		112.04	47.6104		-28	95.1816		31.4861	92.0105
24.013	81.2428		33.3114	52.5944		93.0483	31.1626		84.1179	55.5988		113.596	47.1828		-27	94.3114		31.9424	91.5279
24.3375	78.2513		33.7677	46.8182		94.3229	31.0398		85.2702	55.2207		115.152	46.7629		-26	93.4412		32.3987	91.0453
24.662	73.06		34.224	44.1748		95.5975	30.9213		86.4224	54.8526		116.708	46.3506		-25	92.5709		32.855	93.0386
24.9865	69.0505		34.6803	31.6713		96.8722	30.8068		87.5747	54.4941		118.264	45.9458		-24	91.7007		33.3114	95.8216
25.311	65.8342		35.1366	36.8531		98.1468	30.6964		88.727	54.145		119.82	45.5483		-23	90.8305		33.7677	96.0587
25.6355	66.0007		35.593	44.5478		99.4214	30.5899		89.8793	53.8051		121.377	45.1579		-22	89.9603		34.224	95.6637
25.96	69.1999		36.0493	52.5175		100.696	30.487		91.0316	53.4741		122.933	44.7746		-21	89.09		34.6803	98.8761
26.2845	74.5355		36.5056	52.1329		101.971	30.3878		92.1839	53.1517		124.489	44.3982		-20	88.2198		35.1366	102.295
26.609	78.9077		36.9619	46.9184		103.245	30.292		93.3362	52.8378		126.045	44.0286		-19	87.3496		35.593	104.805
26.9335	79.4113		37.4182	45.5035		104.52	30.1995		94.4885	52.5321		127.601	43.6657		-18	86.4793		36.0493	105.616
27.258	75.0877		37.8746	43.7482		105.795	30.1103		95.6408	52.2344		129.157	43.3094		-17	85.6091		36.5056	104.672
27.5825	66.511		38.3309	37.0793		107.069	30.0242		96.7931	51.9445		130.713	42.9594		-16	84.7389		36.9619	102.155
27.907	57.3999		38.7872	28.2797		108.344	29.9411		97.9454	51.6622		132.269	42.6158		-15	83.8686		37.4182	100.238
28.2315	49.9938		39.2435	26.7832		109.619	29.8609		99.0977	51.3873		133.825	42.2784		-14	82.9984		37.8746	99.7558
28.556	45.4129		39.6998	28.2331		110.893	29.7835		100.25	51.1196		135.382	41.9471		-13	82.1282		38.3309	99.2732
28.8805	45.6054		40.1562	32.8928		112.168	29.7088		101.402	50.8589		136.938	41.6218		-12	81.2579		38.7872	98.7905
29.205	49.1969		40.6125	39.2331		113.442	29.6367		102.555	50.605		138.494	41.3023		-11	80.3877		39.2435	94.0305
29.5295	55.9919		41.0688	56.8718		114.717	29.5671		103.707	50.3578		140.05	40.9887		-10	79.5175		39.6998	87.3968
29.854	63.348		41.5251	75.4615		115.992	29.5		104.859	50.1171		141.606	40.6806		-9	78.6473		40.1562	80.4747
30.1785	69.4997		41.9814	86.359		117.266	29.4352		106.012	49.8827		143.162	40.3782		-8	77.777		40.6125	74.0793
30.503	73.9006		42.4378	93.6201		118.541	29.3726		107.164	49.6544		144.718	40.0812		-7	76.9068		41.0688	68.9844
30.8275	75.4917		42.8941	86.7832		119.816	29.3123		108.316	49.4321		146.274	39.7896		-6	76.0366		41.5251	67.3087
31.152	75.0694		43.3504	72.5618		121.09	29.254		109.468	49.2156		147.83	39.5032		-5	75.1663		41.9814	68.8601
31.4765	72.6563		43.8067	59.4849		122.365	29.1978		110.621	49.0048		149.387	39.222		-4	74.2961		42.4378	69.8114
31.801	70.2979		44.263	46.338		123.639	29.1436		111.773	48.7995		150.943	38.9459		-3	73.4259		42.8941	69.3288
32.1255	68.3589		44.7194	43.366		124.914	29.0912		112.925	48.5995		152.499	38.6748		-2	72.5556		43.3504	68.8462
32.45	66.0153		45.1757	47.9301		126.189	29.0407		114.078	48.4049		154.055	38.4085		-1	71.6854		43.8067	68.3636
32.7745	64.468		45.632	64.9371											0	70.8152		44.263	72.9498
33.099	63.3429		46.0883	78.8858											0.1955	70.6451		44.7194	78.6184
33.4235	62.6337		46.5446	83.8322											0.391	70.4749		45.1757	84.5752
33.748	61.3457		47.001	79.2028											0.5865	70.3048		45.632	90.0054
34.0725	58.4645		47.4573	72.2774											0.782	70.1347		46.0883	94.1351
34.397	55.7647		47.9136	67.8904											0.9775	69.9645		46.5446	95.3076
34.7215	53.9413		48.3699	61.1772											1.173	69.7944		47.001	94.825
35.046	55.9296		48.8262	68.4988											1.3685	69.6243		47.4573	94.3424
35.3705	61.2472		49.2826	70.7296											1.564	69.4541		47.9136	93.8598
35.695	68.5642		49.7389	69.7856											1.7595	69.284		48.3699	93.3772
36.0195	77.56		50.1952	73.8322											1.955	69.1139		48.8262	92.8946
36.344	85.7826		50.6515	70.6806											2.1505	68.9438		49.2826	92.412
36.6685	89.2214		51.1078	64.0233											2.346	68.7736		49.7389	91.9294
36.993	85.6568		51.5642	61.1049											2.5415	68.6035		50.1952	91.4468
37.3175	76.5423		52.0205	64.9161											2.737	68.4334		50.6515	90.9642
37.642	66.6517		52.4768	63.3077											2.9325	68.2632		51.1078	90.4816
37.9665	57.4614		52.9331	50.6643											3.128	68.0931		51.5642	89.999
38.291	52.3274		53.3894	46.1469											3.3235	67.923		52.0205	89.5164
38.6155	52.5552		53.8458	47.7273											3.519	67.7528		52.4768	89.0338
38.94	58.1248		54.3021	44.0629											3.7145	67.5827		52.9331	88.5512
39.2645	67.5554		54.7584	38.6504											3.91	67.4126		53.3894	88.0686
39.589	76.7567		55.2147	29.0699											4.1055	67.2425		53.8458	87.586
39.9135	81.416		55.671	41.7343											4.301	67.0723		54.3021	87.1034
40.238	82.1899		56.1274	55.7786											4.4965	66.9022		54.7584	86.6208
40.5625	79.8648		56.5837	69.4895											4.692	66.7321		55.2147	86.1382
40.887	73.824		57.04	75.9744											4.8875	66.5619		55.671	85.6556
41.2115	64.3298		57.4963	73.7785											5.083	66.3918		56.1274	85.173
41.536	56.0049		57.9526	72.5944											5.2785	66.2217		56.5837	84.6904
41.8605	50.7993		58.409	69.289											5.474	66.0516		57.04	84.2078
42.185	49.5261		58.8653	59.296											5.6695	65.8814		57.4963	83.7252
42.5095	51.5118		59.3216	54.1492											5.865	65.7113		57.9526	83.2426
42.834	56.0027		59.7779	46.4103											6.0605	65.5412		58.409	82.76
43.1585	60.9926		60.2342	63.2308											6.256	65.371		58.8653	82.2774
43.483	66.2959		60.6906	66.3263											6.4515	65.2009		59.3216	81.7948
43.8075	69.1395		61.1469	77.4149											6.647	65.0308		59.7779	81.3122
44.132	66.4392		61.6032	79.3566											6.8425	64.8606		60.2342	80.8296
44.4565	61.8942		62.0595	77.8298											7.038	64.6905		60.6906	80.347
44.781	59.4586		62.5158	67.4779											7.2335	64.5204		61.1469	79.8644
45.1055	57.7388		62.9722	55.3217											7.429	64.3503		61.6032	79.3818
45.43	57.483		63.4285	44.1002											7.6245	64.1801		62.0595	78.8992
45.7545	59.6208		63.8848	48.2867											7.82	64.01		62.5158	78.4166
46.079	65.2018		64.3411	48.8974											8.0155	63.8399		62.9722	77.934
46.4035	71.3176		64.7974	57.3427											8.211	63.6697		63.4285	77.4514
46.728	76.6628		65.2538	57.8951											8.4065	63.4996		63.8848	76.9688
47.0525	80.078		65.7101	64.4709											8.602	63.3295		64.3411	76.4862
47.377	81.9052		66.1664	61.9231											8.7975	63.1593		64.7974	76.0036
47.7015	84.8695		66.6227	62.028											8.993	62.9892		65.2538	75.521
48.026	87.9293		67.079	49.9464											9.1885	62.7022		65.7101	75.0384
48.3505	88.1522		67.5354	41											9.384	62.0701		66.1664	74.5558
48.675	85.9057		67.9917	55.5408											9.5795	61.1818		66.6227	74.0732
48.9995	82.9976		68.448	76.655											9.775	60.1654		67.079	73.5906
49.324	80.4259		68.9043	94.5548											9.9705	59.1717		67.5354	73.108
49.6485	76.8018		69.3606	104.347											10.166	58.3504		67.9917	72.6254
49.973	72.9508		69.817	111.809											10.3615	57.8257		68.448	72.1428
50.2975	70.1786		70.2733	102.772											10.557	57.6556		68.9043	71.6602
50.622	69.9779		70.7296	98.1515											10.7525	57.4855		69.3606	68.4797
50.9465	71.9938		71.1859	95.7482											10.948	57.3153		69.817	65.7967
51.271	74.1846		71.6422	82.2774											11.1435	57.1452		70.2733	62.3698
51.5955	76.0603		72.0986	74.5128											11.339	57.092		70.7296	57.6811
51.92	76.3767		72.5549	86.7739											11.5345	57.3838		71.1859	52.3377
52.2445	74.847		73.0112	103.753											11.73	57.9319		71.6422	46.9346
52.569	71.4397		73.4675	114.45											11.9255	58.608		72.0986	42.1547
52.8935	67.2519		73.9238	116.438											12.121	59.2614		72.5549	38.1957
53.218	64.3382		74.3802	108.515											12.3165	59.7425		73.0112	34.9284
53.5425	63.4862		74.8365	91.8275											12.512	59.9269		73.4675	32.1058
53.867	65.0642		75.2928	86.6667											12.7075	59.7567		73.9238	31.6232
54.1915	67.9939		75.7491	77.7646											12.903	59.5866		74.3802	33.8385
54.516	71.7975		76.2054	61.4079											13.0985	59.4165		74.8365	35.5563
54.8405	76.0522		76.6618	42.7273											13.294	59.2463		75.2928	38.0181
55.165	78.1352		77.1181	47.5664											13.4895	59.0762		75.7491	40.5097
55.4895	77.0269		77.5744	65.8695											13.685	58.9061		76.2054	42.2194
55.814	73.9417		78.0307	65.5408											13.8805	58.736		76.6618	41.912
56.1385	70.931		78.487	95.6946											14.076	58.5658		77.1181	40.5236
56.463	69.7949		78.9434	119.324											14.2715	58.3957		77.5744	38.4132
56.7875	70.6227		79.3997	138.711											14.467	58.2256		78.0307	35.8948
57.112	72.4885		79.856	128.681											14.6625	58.0554		78.487	33.313
57.4365	74.0613		80.3123	126.38											14.858	57.8853		78.9434	28.9211
57.761	75.9372		80.7686	123.681											15.0535	57.7152		79.3997	25.1486
58.0855	78.2104		81.225	106.949											15.249	57.5451		79.856	23.6271
58.41	79.8679		81.6813	101.336											15.4445	57.3749		80.3123	22.9821
58.7345	80.8631		82.1376	85.4499											15.64	56.7246		80.7686	22.2971
59.059	80.5271		82.5939	59.0932											15.8355	55.5725		81.225	20.4711
59.3835	79.1519		83.0502	91.8834											16.031	54.0267		81.6813	20.6034
59.708	78.5371		83.5066	113.825											16.2265	52.2331		82.1376	21.1641
60.0325	77.6722		83.9629	124.033											16.422	50.3557		82.5939	21.5423
60.357	76.3895		84.4192	114.464											16.6175	48.5568		83.0502	21.6965
60.6815	75.2345		84.8755	128.24											16.813	46.9818		83.5066	22.1763
61.006	76.7923		85.3318	123.438											17.0085	45.748		83.9629	25.4245
61.3305	81.8839		85.7882	105.252											17.204	44.9411		84.4192	28.2317
61.655	89.3143		86.2445	81.5245											17.3995	44.6139		84.8755	28.788
61.9795	96.7783		86.7008	48.5082											17.595	44.4438		85.3318	28.4678
62.304	100.441		87.1571	37.7343											17.7905	44.7539		85.7882	29.4194
62.6285	99.8474		87.6134	54.6876											17.986	45.5657		86.2445	32.9487
62.953	95.7025		88.0698	63.4849											18.1815	46.7712		86.7008	35.6651
63.2775	87.3638		88.5261	64.6993											18.377	48.2245		87.1571	37.1677
63.602	77.6627		88.9824	80.5082											18.5725	49.7617		87.6134	38.4748
63.9265	68.4445		89.4387	103.925											18.768	51.2203		88.0698	39.8319
64.251	62.739		89.895	93.9277											18.9635	52.4551		88.5261	40.3107
64.5755	61.9895		90.3514	102.48											19.159	53.3486		88.9824	37.515
64.9	67.4603		90.8077	103.559											19.3545	53.8153		89.4387	34.8027
65.2245	77.249		91.264	100.758											19.55	53.8022		89.895	32.3363
65.549	87.5391		91.7203	104.037											19.7455	53.6321		90.3514	30.5365
65.8735	97.1372		92.1766	93.3566											19.941	53.4619		90.8077	28.7501
66.198	104.33		92.633	93.4662											20.1365	53.2918		91.264	26.3465
66.5225	107.706		93.0893	84.4569											20.332	53.1217		91.7203	24.2733
66.847	107.078		93.5456	99.5105											20.5275	52.9515		92.1766	23.1808
67.1715	102.208		94.0019	114.336											20.723	52.7814		92.633	21.7549
67.496	95.1057		94.4582	106.347											20.9185	52.6113		93.0893	19.3236
67.8205	88.8504		94.9146	128.886											21.114	52.4412		93.5456	17.1098
68.145	86.5915		95.3709	152.061											21.3095	52.271		94.0019	15.5175
68.4695	87.0338		95.8272	151.119											21.505	52.1009		94.4582	14.1209
68.794	88.5192		96.2835	133.012											21.7005	51.9308		94.9146	12.7854
69.1185	90.7267		96.7398	122.611											21.896	51.7606		95.3709	11.0285
69.443	91.4067		97.1962	123.301											22.0915	51.5905		95.8272	9.58557
69.7675	88.2785		97.6525	112.886											22.287	51.4204		96.2835	9.1685
70.092	81.171		98.1088	111.65											22.4825	51.2502		96.7398	9.88439
70.4165	71.8342		98.5651	105.697											22.678	51.0801		97.1962	10.9604
70.741	62.9788		99.0214	95.8788											22.8735	50.91		97.6525	12.5028
71.0655	57.2827		99.4778	95.0396											23.069	50.7398		98.1088	15.0592
71.39	55.3357		99.9341	101.31											23.2645	50.5697		98.5651	17.8383
71.7145	56.2009		100.39	97.7972											23.46	50.3996		99.0214	19.9617
72.039	59.6262		100.847	93.6923											23.6555	50.2295		99.4778	21.6593
72.3635	64.7671		101.303	95.4965											23.851	50.0593		99.9341	23.2879
72.688	69.3963		101.759	96.7809											24.0465	49.8892		100.39	25.3967
73.0125	70.3795		102.216	90.641											24.242	49.7191		100.847	27.1783
73.337	69.8396		102.672	83.2867											24.4375	49.1456		101.303	28.5512
73.6615	69.5074		103.128	62.655											24.633	48.1374		101.759	29.3922
73.986	69.129		103.585	71.8788											24.8285	46.7476		102.216	30.1354
74.3105	68.1962		104.041	87.1608											25.024	45.0779		102.672	31.0249
74.635	66.7504		104.497	95.9697											25.2195	43.2795		103.128	31.796
74.9595	65.4243		104.954	121.911											25.415	41.5434		103.585	32.2982
75.284	64.6313		105.41	139.527											25.6105	40.0791		104.041	32.8109
75.6085	64.9942		105.866	132.536											25.806	39.0827		104.497	33.2919
75.933	66.1348		106.323	123.841											26.0015	38.7002		104.954	33.5348
76.2575	66.9635		106.779	117.298											26.197	38.53		105.41	33.0522
76.582	70.3356		107.235	108.788											26.3925	38.3599		105.866	32.5696
76.9065	75.3645		107.692	87.3869											26.588	38.5931		106.323	32.087
77.231	78.8299		108.148	98.993											26.7835	39.261		106.779	31.6044
77.5555	79.4916		108.604	104.459											26.979	40.3106		107.235	31.1218
77.88	77.5537		109.06	119.445											27.1745	41.6401		107.692	30.6392
78.2045	73.7701		109.517	148.967											27.37	43.0982		108.148	30.1566
78.529	68.6006		109.973	155.406											27.5655	44.4154		108.604	29.674
78.8535	63.8077		110.429	155.846											27.761	44.654		109.06	29.1914
79.178	59.8663		110.886	150.093											27.9565	43.7053		109.517	28.7088
79.5025	57.394		111.342	149.753											28.152	41.6048		109.973	28.2262
79.827	57.7467		111.798	145.867											28.3475	38.988		110.429	25.9514
80.1515	60.6064		112.255	138.858											28.543	36.3104		110.886	23.7714
80.476	64.2841		112.711	128.977											28.7385	33.7838		111.342	21.3029
80.8005	68.6412		113.167	125.538											28.934	31.5648		111.798	18.6502
81.125	73.4025		113.624	136.625											29.1295	29.747		112.255	16.3253
81.4495	79.3753		114.08	142.62											29.325	28.3711		112.711	14.7533
81.774	85.9095		114.536	133.643											29.5205	27.4439		113.167	14.1353
82.0985	92.3402		114.993	119.504											29.716	27.0398		113.624	13.6527
82.423	95.921		115.449	103.466											29.9115	27.7551		114.08	13.1701
82.7475	95.6154		115.905	92.5897											30.107	29.1897		114.536	12.6875
83.072	92.1846		116.362	95.4242											30.3025	31.1624		114.993	11.7366
83.3965	86.5274		116.818	104.091											30.498	33.4389		115.449	11.8126
83.721	78.7779		117.274	108.66											30.6935	35.7763		115.905	10.834
84.0455	71.2369		117.731	128.284											30.889	37.9626		116.362	9.63143
84.37	64.7745		118.187	152.219											31.0845	39.8414		116.818	8.63131
84.6945	60.8187		118.643	171.193											31.28	41.3189		117.274	7.56354
85.019	60.1423		119.1	169.937											31.4755	42.3546		117.731	6.15852
85.3435	62.1391		119.556	160.739											31.671	42.9415		118.187	4.05851
85.668	64.1671		120.012	156.163											31.8665	43.084		118.643	1.86825
85.9925	66.2451		120.468	141.832											32.062	42.9139		119.1	-0.43412
86.317	68.8558		120.925	147.949											32.2575	42.7437		119.556	-2.75352
86.6415	71.7588		121.381	151.809											32.453	42.5736		120.012	-4.71705
86.966	73.0665		121.837	150.35											32.6485	42.4035		120.468	-6.0328
87.2905	74.2458		122.294	156.646											32.844	42.2334		120.925	-6.33693
87.615	74.9688		122.75	162.814											33.0395	42.0632		121.381	-5.84866
87.9395	76.9574		123.206	159.811											33.235	41.8931		121.837	-4.64428
88.264	81.2531		123.663	154.66											33.4305	41.723		122.294	-2.75274
88.5885	87.25		124.119	139.471											33.626	41.5528		122.75	-1.25396
88.913	92.6878		124.575	115.923											33.8215	41.3827		123.206	-0.84238
89.2375	98.0664		125.032	112.322											34.017	41.2126		123.663	-1.17654
89.562	103.843		125.488	141.753											34.2125	41.0424		124.119	-1.5808
89.8865	109.286		125.944	154.186											34.408	40.8723		124.575	-2.40131
90.211	111.294		126.401	158.371											34.6035	40.7022		125.032	-3.56807
90.5355	111.494		126.857	173.329											34.799	40.532		125.488	-4.79691
90.86	111.133		127.313	198.177											34.9945	40.3619		125.944	-5.9804
91.1845	111.342		127.77	199.925											35.19	40.1918		126.401	-7.22227
91.509	110.802		128.226	200.441											35.3855	40.0217		126.857	-9.00201
91.8335	109.598		128.682	196.718											35.581	39.8515		127.313	-11.842
92.158	105.788		129.139	186.825											35.7765	39.6814		127.77	-15.0062
92.4825	101.286		129.595	194.984											35.972	39.5113		128.226	-17.5334
92.807	96.6175		130.051	213.305											36.1675	39.3411		128.682	-19.4267
93.1315	91.3012		130.508	217.152											36.363	39.171		129.139	-21.2882
93.456	85.8101		130.964	224.098											36.5585	39.0009		129.595	-22.7722
93.7805	83.0085		131.42	230.66											36.754	38.8308		130.051	-23.7429
94.105	84.4033		131.876	239.438											36.9495	38.6606		130.508	-24.3489
94.4295	87.9373		132.333	233.473											37.145	38.4905		130.964	-24.7578
94.754	91.4186		132.789	229.744											37.3405	38.3204		131.42	-25.1587
95.0785	95.5623		133.245	220.678											37.536	38.1502		131.876	-25.6811
95.403	98.6745		133.702	206.683											37.7315	37.9801		132.333	-26.1128
95.7275	102.019		134.158	202.944											37.927	37.81		132.789	-26.059
96.052	102.939		134.614	205.615											38.1225	37.6398		133.245	-25.417
96.3765	99.4666		135.071	214.913											38.318	37.4697		133.702	-24.3751
96.701	95.3669		135.527	223.162											38.5135	37.2996		134.158	-23.2173
97.0255	92.682		135.983	226.187											38.709	37.1294		134.614	-22.1736
97.35	90.6564		136.44	238.395											38.9045	36.9593		135.071	-21.1914
97.6745	87.963		136.896	248.53											39.1	36.7892		135.527	-20.4012
97.999	84.6764		137.352	249.19											39.2955	36.6191		135.983	-20.2043
98.3235	82.9535		137.809	247.96											39.491	36.4489		136.44	-20.5851
98.648	83.3088		138.265	247.83											39.6865	36.2788		136.896	-21.2232
98.9725	85.4262		138.721	246.78											39.882	36.1087		137.352	-21.8066
99.297	87.054		139.178	249.01											40.0775	35.9385		137.809	-22.5248
99.6215	86.8416		139.634	248.18											40.273	35.7684		138.265	-23.6769
99.946	88.5422		140.09	246.95											40.4685	35.5983		138.721	-25.2449
100.27	91.2953		140.547	248.45											40.664	35.4282		139.178	-26.7751
100.595	93.0906		141.003	247.62											40.8595	35.258		139.634	-28.0687
100.919	94.584		141.459	248.98											41.055	35.0879		140.09	-29.2883
101.244	95.6604		141.916	249.73											41.2505	34.9178		140.547	-30.4464
101.569	96.352		142.372	247.24											41.446	34.7476		141.003	-31.2417
101.893	95.9598		142.828	248.79											41.6415	34.5775		141.459	-31.6516
102.218	94.0081		143.284	247.81											41.837	34.4074		141.916	-31.8466
102.542	91.3674		143.741	247.92											42.0325	34.2372		142.372	-32.0488
102.867	88.7034		144.197	249.99											42.228	34.0671		142.828	-32.2879
103.191	86.3396		144.653	247.14											42.4235	33.897		143.284	-32.4606
103.516	84.0891		145.11	247.32											42.619	33.7268		143.741	-32.503
103.84	81.8164		145.566	246.87											42.8145	33.5567		144.197	-32.4931
104.165	80.6135		146.022	247.68											43.01	33.3866		144.653	-32.5081
104.489	79.7717		146.479	248.69											43.2055	33.2165		145.11	-32.5464
104.814	78.7523		146.935	249.51											43.401	33.0463		145.566	-32.5955
105.138	78.0378		147.391	245.96											43.5965	32.8762		146.022	-32.6645
105.463	78.4703		147.848	249.52											43.792	32.7061		146.479	-32.7268
105.787	79.4758		148.304	248.05											43.9875	32.5359		146.935	-32.7778
106.112	81.4684		148.76	248.78											44.183	32.3658		147.391	-32.8102
106.436	82.3288		149.217	246.35											44.3785	32.1957		147.848	-32.8112
106.76	84.3332		149.673	248.56											44.574	32.0256		148.304	-32.7978
107.085	87.5152		150.129	246.82											44.7695	31.8554		148.76	-32.7882
107.409	93.1092		150.586	246.01											44.965	31.6853		149.217	-32.7905
107.734	100.749		151.042	247.47											45.1605	31.5152		149.673	-32.7905
108.058	110.255		151.498	248.51											45.356	31.345		150.129	-32.7905
108.383	121.232		151.955	248.45											45.5515	31.1749		150.586	-32.7905
108.707	131.091		152.411	248.47											45.747	31.0048		151.042	-32.7905
109.032	136.391		152.867	247.89											45.9425	30.8346		151.498	-32.7905
109.356	136.109		153.324	248.61											46.138	30.6645		151.955	-32.7905
109.681	129.158		153.78	249.86											46.3335	30.4944		152.411	-32.7905
110.005	119.214		154.236	248.15											46.529	29.8922		152.867	-32.7905
110.33	107.939		154.692	249.46											46.7245	28.5946		153.324	-32.7905
110.654	97.7512		155.149	249.08											46.92	26.8065		153.78	-32.7905
110.979	89.8534		155.605	249.33											47.1155	24.7445		154.236	-32.7905
111.303	85.574		156.061	247.6											47.311	22.6198		154.692	-32.7905
111.628	85.4226		156.518	249.79											47.5065	20.628		155.149	-32.7905
111.953	87.2511		156.974	246.83											47.702	18.9403		155.605	-32.7905
112.277	89.6362		157.43	248.98											47.8975	17.6979		156.061	-32.7905
112.602	90.8196		157.887	246.61											48.093	17.0048		156.518	-32.7905
112.926	90.1768		158.343	247.95											48.2885	16.8347		156.974	-32.7905
113.251	88.927		158.799	246.73											48.484	16.6645		157.43	-32.7905
113.575	86.7834		159.256	247.73											48.6795	16.9264		157.887	-32.7905
113.9	83.0692		159.712	248.17											48.875	17.8838		158.343	-32.7905
114.224	80.5476		160.168	247.76											49.0705	19.3316		158.799	-32.7905
114.549	80.8797		160.625	249.48											49.266	21.0534		159.256	-32.7905
114.873	84.7627		161.081	246.56											49.4615	22.8378		159.712	-32.7905
115.198	91.6037		161.537	247.71											49.657	24.4893		160.168	-32.7905
115.522	100.948		161.994	246.45											49.8525	25.8368		160.625	-32.7905
115.847	109.794		162.45	248.48											50.048	26.739		161.081	-32.7905
116.171	116.311		162.906	249.07											50.2435	27.0918		161.537	-32.7905
116.496	119.404		163.363	246.7											50.439	26.9216		161.994	-32.7905
116.82	117.501		163.819	247.08											50.6345	26.7515		162.45	-32.7905
117.144	110.312		164.275	248.62											50.83	26.5814		162.906	-32.7905
117.469	101.733		164.732	247.58											51.0255	26.4113		163.363	-32.7905
117.793	92.074		165.188	248.53											51.221	26.2411		163.819	-32.7905
118.118	83.0664		165.644	247.41											51.4165	26.071		164.275	-32.7905
118.442	77.1401		166.1	248.62											51.612	25.9009		164.732	-32.7905
118.767	74.5162		166.557	248.03											51.8075	25.7307		165.188	-32.7905
119.091	73.7125		167.013	249.01											52.003	25.5606		165.644	-32.7905
119.416	75.5391		167.469	247.48											52.1985	25.3905		166.1	-32.7905
119.74	79.7287		167.926	248.66											52.394	25.2203		166.557	-32.7905
120.065	85.199		168.382	248.84											52.5895	25.0502		167.013	-32.7905
120.389	90.6543		168.838	246.59											52.785	24.8129		167.469	-32.7905
120.714	96.3308		169.295	248.3											52.9805	24.2595		167.926	-32.7905
121.038	99.9748		169.751	248.8											53.176	23.5663		168.382	-32.7905
121.363	101.534		170.207	247.94											53.3715	22.9474		168.838	-32.7905
121.688	102.32		170.664	248.24											53.567	22.636		169.295	-32.7905
122.012	101.164		171.12	247.33											53.7625	22.4658		169.751	-32.7905
122.337	98.2134		171.576	247.78											53.958	22.2957		170.207	-32.7905
122.661	95.2977		172.033	247.57											54.1535	22.1256		170.664	-32.7905
122.986	92.554		172.489	248.77											54.349	21.9554		171.12	-32.7905
123.31	90.8756		172.945	248.56											54.5445	21.7853		171.576	-32.7905
123.635	91.8042		173.402	248.17											54.74	21.6152		172.033	-32.7905
123.959	98.4824		173.858	247.63											54.9355	21.5123		172.489	-32.7905
124.284	110.351		174.314	249.29											55.131	21.7254		172.945	-32.7905
124.608	124.705		174.771	247.92											55.3265	22.0783		173.402	-32.7905
124.933	139.95		175.227	247.48											55.522	22.357		173.858	-32.7905
125.257	150.925		175.683	248.53											55.7175	22.3281		174.314	-32.7905
125.582	154.681		176.14	247.98											55.913	22.158		174.771	-32.7905
125.906	151.48		176.596	249.12											56.1085	21.9879		175.227	-32.7905
126.231	141.403		177.052	247.91											56.304	21.8178		175.683	-32.7905
126.555	127.476		177.508	248.01											56.4995	21.6476		176.14	-32.7905
126.879	114.883		177.965	247.21											56.695	21.4775		176.596	-32.7905
127.204	110.378		178.421	247.55											56.8905	21.3074		177.052	-32.7905
127.528	114.221		178.877	247.46											57.086	21.1372		177.508	-32.7905
127.853	122.381		179.334	246.87											57.2815	20.9671		177.965	-32.7905
128.178	132.582		179.79	249.3											57.477	20.797		178.421	-32.7905
128.502	139.572		180.246	246.9											57.6725	20.6268		178.877	-32.7905
128.827	140.517		180.703	249.06											57.868	20.4567		179.334	-32.7905
129.151	137.446		181.159	249.17											58.0635	20.2866		179.79	-32.7905
129.476	130.022		181.615	249.78											58.259	20.1165		180.246	-32.7905
129.8	119.433		182.072	249.86											58.4545	19.9463		180.703	-32.7905
130.125	109.411		182.528	248.18											58.65	19.7762		181.159	-32.7905
130.449	103.872		182.984	249.42											58.8455	19.6061		181.615	-32.7905
130.774	101.793		183.441	248.96											59.041	19.4359		182.072	-32.7905
131.098	101.21		183.897	248.85											59.2365	19.2658		182.528	-32.7905
131.423	102.143		184.353	247.97											59.432	19.0957		182.984	-32.7905
131.747	103.414		184.81	247.01											59.6275	18.9255		183.441	-32.7905
132.071	102.807		185.266	247.89											59.823	18.7554		183.897	-32.7905
132.396	102.687		185.722	247.85											60.0185	18.5853		184.353	-32.7905
132.72	102.606		186.179	247.75											60.214	18.4152		184.81	-32.7905
133.045	102.053		186.635	247.57											60.4095	18.245		185.266	-32.7905
133.369	102.802		187.091	247.59											60.605	18.0749		185.722	-32.7905
133.694	104.689		187.548	246.82											60.8005	17.9048		186.179	-32.7905
134.018	107.865		188.004	248.46											60.996	17.7346		186.635	-32.7882
134.343	109.911		188.46	248.05											61.1915	17.5645		187.091	-32.7978
134.667	110.229		188.916	247.4											61.387	17.3944		187.548	-32.8112
134.992	109.029		189.373	247.41											61.5825	17.2242		188.004	-32.8102
135.316	104.809		189.829	248.81											61.778	17.0541		188.46	-32.7778
135.641	99.7256		190.285	248.56											61.9735	16.884		188.916	-32.7268
135.965	94.5403		190.742	246.15											62.169	16.7139		189.373	-32.6645
136.29	89.7565		191.198	248.55											62.3645	16.5437		189.829	-32.5986
136.614	86.9146		191.654	248.44											62.56	16.3736		190.285	-32.5364
136.939	86.088		192.111	248.88											62.7555	16.2035		190.742	-32.4677
137.263	88.0437		192.567	248.82											62.951	16.0333		191.198	-32.4996
137.588	90.4683		193.023	248											63.1465	15.8632		191.654	-32.6528
137.912	93.952		193.48	248											63.342	15.6931		192.111	-32.7078
138.237	100.317		193.936	248											63.5375	15.5229		192.567	-32.4463
138.561	108.461		194.392	248											63.733	15.3528		193.023	-31.8641
138.886	117.18		194.849	238.31											63.9285	15.1827		193.48	-31.0726
139.21	124.403		195.305	226.047											64.124	15.0125		193.936	-30.114
139.535	128.245		195.761	213.413											64.3195	14.8424		194.392	-29.2211
139.859	126.85		196.218	206.559											64.515	14.6723		194.849	-28.4715
140.184	121.422		196.674	205.487											64.7105	14.5022		195.305	-27.8634
140.508	114.489		197.13	218.084											64.906	14.332		195.761	-27.4421
140.833	108.642		197.587	219.133											65.1015	14.1619		196.218	-27.1481
141.157	105.71		198.043	227.21											65.297	13.9918		196.674	-26.8202
141.482	109.381		198.499	243.375											65.4925	13.8216		197.13	-26.47
141.806	118.391		198.956	243.732											65.688	13.6515		197.587	-26.2243
142.131	130.899		199.412	239.142											65.8835	13.4814		198.043	-26.1531
142.456	143.399		199.868	230.499											66.079	34.8808		198.499	-26.3373
142.78	152.082		200.324	218.928											66.2745	32.7557		198.956	-26.779
143.105	152.004		200.781	221.902											66.47	30.6707		199.412	-26.9614
143.429	146.334		201.237	227.023											66.6655	28.6519		199.868	-26.7551
143.754	137.335		201.693	218.807											66.861	26.7028		200.324	-26.3352
144.078	126.057		202.15	201.07											67.0565	24.8422		200.781	-25.9448
144.403	113.566		202.606	204.851											67.252	23.1218		201.237	-25.477
144.727	105.214		203.062	209.086											67.4475	21.6173		201.693	-24.7249
145.052	101.785		203.519	219.599											67.643	20.4012		202.15	-23.6888
145.376	103.713		203.975	213.648											67.8385	19.5086		202.606	-22.6424
145.701	108.574		204.431	188.538											68.034	18.9138		203.062	-21.8535
146.025	115.17		204.888	186.226											68.2295	18.53		203.519	-20.949
146.35	119.956		205.344	187.681											68.425	18.2333		203.975	-19.4737
146.674	125.918		205.8	187.788											68.6205	17.9045		204.431	-17.7178
146.999	131.778		206.257	169.48											68.816	17.4743		204.888	-16.0203
147.323	135.519		206.713	148.872											69.0115	16.9534		205.344	-14.3075
147.648	137.588		207.169	150											69.207	16.4357		205.8	-11.8292
147.972	141.084		207.626	154.254											69.4025	16.0716		206.257	-8.74831
148.297	145.934		208.082	128.04											69.598	16.0184		206.713	-6.09296
148.621	149.772		208.538	110.938											69.7935	16.3844		207.169	-4.53917
148.946	151.161		208.995	124.979											69.989	17.1862		207.626	-3.68832
149.27	151.818		209.451	146.879											70.1845	18.3331		208.082	-2.86494
149.595	150.216		209.907	155.117											70.38	19.6458		208.538	-2.28282
149.919	146.567		210.364	161.263											70.5755	20.9039		208.995	-2.54376
150.244	140.259		210.82	163.522											70.771	21.9054		209.451	-3.71311
150.568	132.105		211.276	172.557											70.9665	22.5204		209.907	-4.96661
150.893	123.658		211.732	191.203											71.162	22.719		210.364	-5.86653
151.217	116.262		212.189	190.977											71.3575	22.566		210.82	-7.25822
151.542	111.384		212.645	165.068											71.553	22.185		211.276	-9.30879
151.866	109.657		213.101	166.298											71.7485	21.7043		211.732	-11.0148
152.19	112.601		213.558	180.214											71.944	21.2062		212.189	-11.4015
152.515	120.115		214.014	168.55											72.1395	20.6987		212.645	-10.7743
152.839	129.413		214.47	155.284											72.335	20.1214		213.101	-10.1666
153.164	135.349		214.927	137.888											72.5305	19.3848		213.558	-10.2294
153.488	138.339		215.383	139.846											72.726	18.4318		214.014	-10.5645
153.813	139.436		215.839	169.59											72.9215	17.299		214.47	-10.3447
154.137	137.268		216.296	190.172											73.117	16.1543		214.927	-9.99226
154.462	130.929		216.752	183.35											73.3125	15.2946		215.383	-9.94676
154.786	124.254		217.208	169.776											73.508	15.0976		215.839	-9.76945
155.111	120.406		217.665	173.559											73.7035	15.9361		216.296	-9.02737
155.435	119.483		218.121	163.315											73.899	18.0778		216.752	-7.76262
155.76	120.034		218.577	150.427											74.0945	21.596		217.208	-6.21342
156.084	120.893		219.034	141.242											74.29	26.3183		217.665	-4.6214
156.409	118.101		219.49	116.084											74.4855	19.2267		218.121	-3.03501
156.733	115.806		219.946	105.408											74.681	21.1067		218.577	-0.21555
157.058	115.627		220.403	110.014											74.8765	22.8219		219.034	3.94222
157.382	116.413		220.859	109.273											75.072	24.1577		219.49	8.74289
157.707	117.9		221.315	86.4662											75.2675	24.9486		219.946	13.3459
158.031	122.026		221.772	87.7389											75.463	25.1041		220.403	17.8604
158.356	125.923		222.228	79.8322											75.6585	24.6188		220.859	22.221
158.68	128.603		222.684	83.8158											75.854	23.566		221.315	26.2651
159.005	129.633		223.14	97.7552											76.0495	22.0782		221.772	29.7103
159.329	128.899		223.597	122.009											76.245	20.3203		222.228	32.3022
159.654	123.847		224.053	137.128											76.4405	18.4619		222.684	34.3635
159.978	118.063		224.509	151.944											76.636	16.6557		223.14	36.6163
160.303	114.222		224.966	149.079											76.8315	15.0231		223.597	38.4884
160.627	112.962		225.422	142.07											77.027	13.6488		224.053	39.6803
160.952	114.333		225.878	133.981											77.2225	12.5817		224.509	40.1392
161.276	118.559		226.335	126.89											77.418	11.8389		224.966	40.5981
161.601	121.335		226.791	116.902											77.6135	11.4102		225.422	41.057
161.925	125.666		227.247	105.233											77.809	11.2615		225.878	41.5159
162.25	131.44		227.704	117.364											78.0045	11.3369		226.335	41.9748
162.575	137.224		228.16	141.455											78.2	11.5617		226.791	37.7038
162.899	141.163		228.616	161.303											78.3955	11.847		227.247	33.7274
163.224	144.532		229.073	162.608											78.591	12.0988		227.704	29.7729
163.548	148.986		229.529	145.818											78.7865	12.229		228.16	25.9649
163.873	152.825		229.985	146.457											78.982	12.1691		228.616	22.4525
164.197	155.689		230.442	150.555											79.1775	11.881		229.073	19.3159
164.522	157.499		230.898	127.979											79.373	11.3629		229.529	16.0662
164.846	155.768		231.354	129.879											79.5685	10.6481		229.985	12.775
165.171	154.349		231.811	123.089											79.764	9.79595		230.442	9.38705
165.495	151.239		232.267	129.543											79.9595	8.87683		230.898	6.63178
165.82	145.628		232.723	125.946											80.155	7.95531		231.354	4.58893
166.144	139.705		233.18	119.767											80.3505	7.07578		231.811	7.06025
166.469	134.82		233.636	98.3636											80.546	6.25457		232.267	8.20256
166.793	132.864		234.092	101.366											80.7415	5.48072		232.723	8.77781
167.118	131.935		234.548	128.455											80.937	4.725		233.18	9.07958
167.442	132.736		235.005	134.399											81.1325	3.95428		233.636	8.82834
167.767	134.807		235.461	130.485											81.328	3.14682		234.092	7.98244
168.091	138.269		235.917	144.746											81.5235	2.30361		234.548	7.70383
168.416	145.802		236.374	143.692											81.719	1.45237		235.005	8.16742
168.74	152.966		236.83	136.124											81.9145	0.64257		235.461	9.66049
169.065	158.784		237.286	114.921											82.11	-0.06674		235.917	10.8206
169.389	164.66		237.743	103.466											82.3055	-0.62292		236.374	10.9356
169.714	169.922		238.199	91.7389											82.501	-0.99451		236.83	11.638
170.038	173.974		238.655	100.27											82.6965	-1.18045		237.286	14.2419
170.363	173.829		239.112	101.988											82.892	-1.21089		237.743	17.8573
170.687	169.759		239.568	77.0536											83.0875	-1.13929		238.199	22.7402
171.012	162.388		240.024	81.0723											83.283	-1.0284		238.655	27.8806
171.336	154.332		240.481	84.4242											83.4785	-0.93419		239.112	33.2397
171.661	146.81		240.937	98.7669											83.674	-0.89249		239.568	38.1448
171.985	138.857		241.393	118.396											83.8695	-0.91236		240.024	42.3491
172.31	132.772		241.85	138.273											84.065	-0.97766		240.481	45.6206
172.634	129.781		242.306	168.979											84.2605	-1.0561		240.937	48.5925
172.958	130.017		242.762	167.51											84.456	-1.11256		241.393	51.8971
173.283	132.518		243.219	180.604											84.6515	-1.12215		241.85	54.8299
173.607	137.096		243.675	169.937											84.847	-1.07901		242.306	56.8956
173.932	142.244		244.131	159.723											85.0425	-0.99796		242.762	58.4952
174.256	147.368		244.588	166.709											85.238	-0.9088		243.219	58.9541
174.581	151.139		245.044	155.951											85.4335	-0.84532		243.675	59.413
174.905	151.888		245.5	157.937											85.629	-0.83306		244.131	59.8719
175.23	151.212		245.956	148.541											85.8245	-0.87978		244.588	60.3308
175.554	151.048		246.413	140.17											86.02	-0.97221		245.044	60.7897
175.879	150.934		246.869	115.55											86.2155	-1.08006		245.5	61.2486
176.203	152.307		247.325	90.9161											86.411	-1.16602		245.956	61.7075
176.528	155.094		247.782	90.5361											86.6065	-1.19831		246.413	62.1664
176.852	159.595		248.238	74.1492											86.802	-1.1614		246.869	62.6253
177.177	163.307		248.694	74.8065											86.9975	-1.06109		247.325	63.0842
177.501	166.749		249.151	68.3939											87.193	-0.92206		247.782	63.5431
177.826	167.191		249.607	54.8322											87.3885	-0.77822		248.238	64.002
178.15	163.623		250.063	41.9021											87.584	-0.65928		248.694	64.4609
178.475	156.763		250.52	51.2611											87.7795	-0.57762		249.151	64.9198
178.799	148.914		250.976	62.2984											87.975	-0.52042		249.607	65.3787
179.124	141.726		251.432	67.3077											88.1705	-0.44983		250.063	65.8376
179.448	137.054		251.889	77.8252											88.366	-0.31164		250.52	66.2965
179.773	134.302		252.345	80.2215											88.5615	-0.05039		250.976	66.7554
180.097	134.668		252.801	76.5804											88.757	0.37389		251.432	67.2143
180.422	140.138		253.258	63.4755											88.9525	0.97214		251.889	67.6732
180.746	150.899		253.714	60.4382											89.148	1.72034		252.345	68.1321
181.071	161.688		254.17	50.366											89.3435	2.56316		252.801	68.591
181.395	169.973		254.627	37.6853											89.539	3.42603		253.258	69.0499
181.72	174.556		255.083	75.9883											89.7345	4.23228		253.714	69.5088
182.044	176.832		255.539	100.72											89.93	4.92018		254.17	69.9677
182.369	177.298		255.996	110.287											90.1255	5.45524		254.627	70.4266
182.694	174.278		256.452	98.7995											90.321	5.83465		255.083	70.8855
183.018	167.942		256.908	110.636											90.5165	6.08352		255.539	71.3444
183.343	163.045		257.364	110.578											90.712	6.245		255.996	71.8033
183.667	162.332		257.821	107.529											90.9075	6.36849		256.452	72.2622
183.992	163.773		258.277	118.951											91.103	6.4997		256.908	72.7211
184.316	164.971		258.733	105.986											91.2985	6.67578		257.364	73.18
184.641	165.339		259.19	95.6457											91.494	6.9257		257.821	73.6389
184.965	165.319		259.646	106.865											91.6895	7.27428		258.277	74.0978
185.29	165.589		260.102	96.8345											91.885	7.74621		258.733	74.5567
185.614	166.182		260.559	82.0863											92.0805	8.36654		259.19	75.0156
185.939	165.21		261.015	61.2354											92.276	9.15579		259.646	75.4745
186.263	165.273		261.471	63.5781											92.4715	10.1199		260.102	75.9334
186.588	168.669		261.928	49.1538											92.667	11.2386		260.559	76.3923
186.912	172.866		262.384	50.8275											92.8625	12.4568		261.015	76.8512
187.237	175.602		262.84	52.2564											93.058	13.684		261.471	77.3101
187.561	178.359		263.297	37.1259											93.2535	14.8044		261.928	77.769
187.886	180.049		263.753	39.6993											93.449	15.698		262.384	78.2279
188.21	180.288		264.209	63.4545											93.6445	16.267		262.84	78.6868
188.535	178.388		264.666	87.0117											93.84	16.4613		263.297	79.1457
188.859	176.09		265.122	110.765											94.0355	16.2963		263.753	79.6046
189.184	172.323		265.578	123.853											94.231	15.8542		264.209	80.0635
189.508	170.216		266.035	125.706											94.4265	15.2706		264.666	80.5224
189.833	169.747		266.491	108.855											94.622	14.7054		265.122	80.9813
190.157	168.684		266.947	103.977											94.8175	14.3076		265.578	81.4402
190.482	168.871		267.404	89.0233											95.013	14.1827		266.035	81.8991
190.806	173.405		267.86	61.0303											95.2085	14.3706		266.491	82.358
191.131	179.753		268.316	50.4965											95.404	14.8409		266.947	82.8169
191.455	185.275		268.772	50.69											95.5995	15.5057		267.404	83.2758
191.78	188.842		269.229	48.993											95.795	16.2452		267.86	83.7347
192.104	190.973		269.685	42.4475											95.9905	16.9384		268.316	84.1936
192.429	188.586		270.141	43.4709											96.186	17.4896		268.772	84.6525
192.753	184.386		270.598	43.3566											96.3815	17.8433		269.229	85.1114
193.077	180.122		271.054	34.2587											96.577	17.9859		269.685	85.5703
193.402	175.213		271.51	42.5525											96.7725	17.9344		270.141	86.0292
193.726	171.528		271.967	50.2308											96.968	17.7198		270.598	86.4881
194.051	169.701		272.423	49.8392											97.1635	17.372		271.054	86.947
194.375	167.565		272.879	51.8811											97.359	16.9125		271.51	87.4059
194.7	164.427		273.336	49.1538											97.5545	16.3584		271.967	87.8648
195.024	160.449		273.792	45.6294											97.75	15.7337		272.423	88.3237
195.349	153.721		274.248	41.8042											97.9455	15.0843		272.879	86.6505
195.673	145.223		274.705	51.6597											98.141	14.4864		273.336	84.755
195.998	138.781		275.161	59.8135											98.3365	14.0442		273.792	82.5195
196.322	136.2		275.617	62.6014											98.532	13.8739		274.248	80.45
196.647	137.47		276.074	64.2471											98.7275	14.0768		274.705	78.8597
196.971	142.955		276.53	65.4219											98.923	14.7101		275.161	78.0593
197.296	151.373		276.986	59.4685											99.1185	15.765		275.617	77.737
197.62	162.242		277.443	58.1562											99.314	17.1598		276.074	77.9744
197.945	173.04		277.899	54.676											99.5095	18.7535		276.53	77.3619
198.269	183.001		278.355	53.9371											99.705	20.375		276.986	75.4883
198.594	190.894		278.812	53.8951											99.9005	21.8615		277.443	72.8849
198.918	198.601		279.268	64.4429											100.096	23.0937		277.899	71.8517
199.243	204.363		279.724	64.6923											100.291	24.0161		278.355	74.6651
199.567	207.184		280.18	62.4895											100.487	24.6361		278.812	77.8184
199.892	208.913		280.637	63.5967											100.683	25.0031		279.268	80.8056
200.216	209.704		281.093	39.2378											100.878	25.1746		279.724	79.8601
200.541	207.029		281.549	55.7599											101.073	25.1825		280.18	77.5585
200.865	202.414		282.006	63.9907											101.269	25.0131		280.637	73.8065
201.19	195.231		282.462	69.5385											101.465	24.6089		281.093	68.4736
201.514	189.655		282.918	76.3287											101.66	23.8957		281.549	63.4256
201.839	187.727		283.375	88.958											101.856	22.8243		282.006	59.6773
202.163	188.689		283.831	94.8275											102.051	21.4158		282.462	55.7392
202.488	190.764		284.287	92.0769											102.246	19.7909		282.918	59.8222
202.812	193.937		284.744	87.7832											102.442	18.1716		283.375	60.2811
203.137	199.865		285.2	77.2331											102.638	16.849		283.831	60.74
203.462	207.479		285.656	41.5897											102.833	16.1237		284.287	61.199
203.786	211.142		286.113	51.2051											103.028	16.2328		284.744	65.1115
204.111	211.702		286.569	37.5897											103.224	17.2846		285.2	69.5902
204.435	209.519		287.025	34.4056											103.419	19.2212		285.656	75.0412
204.76	206.024		287.482	33.5175											103.615	21.8201		286.113	81.5134
205.084	202.218		287.938	37.7133											103.811	24.7383		286.569	88.5506
205.409	196.763		288.394	37.2727											104.006	27.5862		287.025	95.5492
205.733	190.808		288.851	41.6317											104.201	30.0125		287.482	99.0592
206.058	185.183		289.307	54.5198											104.397	31.7766		287.938	95.5326
206.382	182.053		289.763	66.345											104.593	32.7893		288.394	91.5569
206.707	182.006		290.22	62.1981											104.788	25.804		288.851	86.024
207.031	182.039		290.676	67.289											104.984	25.8594		289.307	79.546
207.356	184.32		291.132	80.0746											105.179	25.9148		289.763	73.3257
207.68	189.966		291.588	91.8019											105.374	25.9702		290.22	68.0393
208.005	198.787		292.045	86.0233											105.57	26.0256		290.676	64.4
208.329	209.689		292.501	74.8788											105.766	26.081		291.132	62.3563
208.654	219.21		292.957	66.4219											105.961	26.1364		291.588	61.4603
208.978	225.798		293.414	54.5175											106.156	26.1918		292.045	61.9192
209.303	230.069		293.87	51.9254											106.352	26.2473		292.501	66.7862
209.627	231.501		294.326	47.6597											106.547	26.3027		292.957	71.2306
209.952	229.469		294.783	42.0559											106.743	26.3581		293.414	75.3287
210.276	223.85		295.239	45.1678											106.939	26.4135		293.87	81.7794
210.601	216.483		295.695	49.4615											107.134	26.4689		294.326	89.1752
210.925	210.588		296.152	50.8462											107.329	26.5243		294.783	96.3133
211.25	206.342		296.608	43.1399											107.525	26.1259		295.239	102.517
211.574	203.543		297.064	38.7063											107.721	25.476		295.695	106.993
211.899	202.149		297.521	35.014											107.916	24.7666		296.152	109.954
212.223	202.944		297.977	35.5315											108.112	23.9487		296.608	111.768
212.548	206.623		298.433	35.2098											108.307	23.0229		297.064	112.227
212.872	210.035		298.89	40.1888											108.502	22.0632		297.521	112.686
213.196	210.738		299.346	48.2587											108.698	21.2144		297.977	113.145
213.521	207.66		299.802	49.2098											108.894	20.6609		298.433	114.399
213.845	201.593		300.259	42.7343											109.089	20.5737		298.89	114.858
214.17	194.238		300.715	37.3916											109.284	21.053		299.346	115.317
214.494	185.885		301.171	38.8042											109.48	21.5238		299.802	115.776
214.819	179.133		301.628	38.4685											109.675	21.5792		300.259	116.235
215.143	176.527		302.084	37.5874											109.871	21.6346		300.715	116.775
215.468	178.909		302.54	36.6783											110.067	12.2931		301.171	117.234
215.792	185.22		302.996	49.6923											110.262	12.461		301.628	117.693
216.117	194.644		303.453	62.6876											110.457	12.6289		302.084	118.152
216.441	204.694		303.909	75.0559											110.653	12.7968		302.54	118.611
216.766	214.65		304.365	80.5897											110.849	12.9647		302.996	119.07
217.09	224.773		304.822	84.7856											111.044	13.1326		303.453	119.529
217.415	233.297		305.278	85.6014											111.24	13.3005		303.909	119.988
217.739	239.939		305.734	80.7436											111.435	13.4684		304.365	120.447
218.064	244.646		306.191	70.8555											111.63	13.6363		304.822	120.906
218.388	249.206		306.647	48.3986											111.826	13.8041		305.278	121.365
218.713	251.854		307.103	43.2681											112.022	13.972		305.734	121.823
219.037	252.133		307.56	58.303											112.217	14.14		306.191	122.282
219.362	250.713		308.016	58.8112											112.412	14.3079		306.647	122.741
219.686	247.041		308.472	59.5315											112.608	14.4757		307.103	123.2
220.011	243.093		308.929	52.5128											112.803	14.6436		307.56	123.659
220.335	239.781		309.385	49.2238											112.999	14.8115		308.016	124.118
220.66	236.291		309.841	46.7133											113.195	14.9794		308.472	124.577
220.984	233.264		310.298	38.0723											113.39	15.1473		308.929	125.036
221.309	232.036		310.754	39.3427											113.585	15.3152		309.385	125.495
221.633	233.549		311.21	30.2867											113.781	15.4831		309.841	125.954
221.958	234.334		311.667	49.021											113.977	15.651		310.298	126.412
222.282	235.197		312.123	62.296											114.172	15.8189		310.754	126.871
222.607	234.489		312.579	68.4056											114.368	15.9868		311.21	127.33
222.931	231.383		313.036	60.8042											114.563	16.1547		311.667	127.789
223.256	227.273		313.492	59.303											114.758	16.3226		312.123	128.248
223.581	222.84		313.948	65.4639											114.954	16.4905		312.579	128.707
223.905	217.886		314.404	71.0373											115.15	16.6584		313.036	129.166
224.23	213.763		314.861	69.4918											115.345	16.8263		313.492	129.625
224.554	212.238		315.317	69.4569											115.54	16.4214		313.948	130.084
224.879	212.799		315.773	57.352											115.736	16.4538		314.404	130.542
225.203	215.505		316.23	51.3287											115.931	17.33		314.861	131.001
225.528	222.177		316.686	44.7925											116.127	17.4979		315.317	131.46
225.852	229.476		317.142	39.5198											116.323	17.6658		315.773	131.919
226.177	235.779		317.599	26.7832											116.518	17.8337		316.23	132.378
226.501	242.107		318.055	25.2797											116.713	18.0016		316.686	132.837
226.826	248.789		318.511	42.6713											116.909	18.1695		317.142	133.296
227.15	253.554		318.968	47.7086											117.105	18.3374		317.599	133.755
227.475	255.696		319.424	56.979											117.3	18.5053		318.055	134.214
227.799	255.551		319.88	60.3427											117.496	18.6732		318.511	134.673
228.124	253.148		320.337	57.2541											117.691	18.8411		318.968	135.131
228.448	249.901		320.793	51.0699											117.886	19.009		319.424	135.59
228.773	247.184		321.249	49.035											118.082	19.1769		319.88	136.049
229.097	243.143		321.706	42.9254											118.278	19.3448		320.337	136.508
229.422	238.128		322.162	41.6154											118.473	19.5127		320.793	136.967
229.746	234.796		322.618	40.4499											118.668	19.6806		321.249	137.426
230.071	233.92		323.075	53.986											118.864	19.8485		321.706	137.885
230.395	232.978		323.531	54.8322											119.059	20.0164		322.162	138.344
230.72	231.911		323.987	58.317											119.255	18.9542		322.618	138.803
231.044	231.659		324.444	56.2587											119.451	16.2641		323.075	139.262
231.369	231.991		324.9	53.3846											119.646	16.1759		323.531	139.72
231.693	233.541		325.356	42.9744											119.841	18.9023		323.987	140.179
232.018	236.949		325.812	28.9557											120.037	20.8559		324.444	140.638
232.342	239.783		326.269	19.1049											120.233	21.0238		324.9	141.097
232.667	242.557		326.725	18.3566											120.428	21.1917		325.356	141.556
232.991	246.142		327.181	16.9557											120.624	21.3596		325.812	142.015
233.315	249.983		327.638	19.4056											120.819	21.5275		326.269	142.474
233.64	252.323		328.094	23.6503											121.014	21.6954		326.725	142.933
233.964	253.29		328.55	23.8089											121.21	21.8633		327.181	143.392
234.289	253.019		329.007	22.8998											121.406	22.0312		327.638	143.851
234.613	251.433		329.463	19.6783											121.601	22.199		328.094	144.31
234.938	249.755		329.919	13.7273											121.796	22.3669		328.55	144.768
235.262	248.083		330.376	12.669											121.992	22.5348		329.007	145.227
235.587	245.719		330.832	28.373											122.188	22.7028		329.463	145.686
235.911	244.318		331.288	43.0093											122.383	22.8706		329.919	146.145
236.236	244.115		331.745	49.5291											122.579	23.0385		330.376	146.604
236.56	245.12		332.201	53.1352											122.774	23.2064		330.832	147.063
236.885	246.698		332.657	58.5408											122.969	23.3743
237.209	248.299		333.114	57.4825											123.165	23.5422
237.534	249.562		333.57	53.8555											123.361	23.7101
237.858	250.441		334.026	50.4569											123.556	23.878
238.183	251.639		334.483	41.5245											123.751	24.0459
238.507	252.405		334.939	40.5944											123.947	24.2138
238.832	252.84		335.395	51.5874											124.142	24.3817
239.156	253.349		335.852	45.6713											124.338	24.5496
239.481	253.791		336.308	55.5678											124.534	24.7175
239.805	254.207		336.764	68.6392											124.729	24.8854
240.13	254.415		337.22	84.8853											124.924	25.0533
240.454	254.302		337.677	104.306											125.12	25.2212
240.779	254.063		338.136	126.902											125.316	25.3891
241.103	253.873														125.511	25.557
241.428	254														125.707	25.7249
241.752	254														125.902	25.8928
242.077	254														126.097	26.0607
242.401	254														126.293	26.2286
242.726	254														126.489	26.3965
243.05	254														126.684	26.5644
243.375	254														126.879	26.7323
243.7	254														127.075	26.9002
244.024	254														127.27	27.0681
244.349	254														127.466	27.236
244.673	254														127.662	27.4039
244.998	254														127.857	27.5718
245.322	254														128.053	27.7397
245.647	254														128.248	27.9076
245.971	254														128.444	28.068
246.296	254														128.639	26.7131
246.62	254														128.834	25.1158
246.945	254														129.03	23.1807
247.269	254														129.226	21.053
247.594	254														129.421	19.0735
247.918	254														129.617	17.6629
248.243	254														129.812	17.1741
248.567	254														130.007	17.7676
248.892	254														130.203	19.3533
249.216	254														130.399	21.6186
249.541	254														130.594	24.1329
249.865	254														130.79	26.487
250.19	254														130.985	28.4159
250.514	254														131.18	29.8581
250.839	254														131.376	30.5939
251.163	254														131.571	30.7618
251.488	254														131.767	30.9297
251.812	254														131.963	31.0977
252.137	254														132.158	31.2655
252.461	254														132.353	31.4334
252.786	254														132.549	31.2148
253.11	254														132.744	29.9276
253.435	254														132.94	28.0618
253.759	254														133.136	25.7805
254.083	254														133.331	23.3932
254.408	254														133.526	21.3029
254.732	254														133.722	19.9192
255.057	254														133.917	19.5606
255.381	254														134.113	20.3733
255.706	254														134.309	22.29
256.031	254														134.504	25.0392
256.355	254														134.7	28.2049
256.68	254														134.895	31.3176
257.004	254														135.09	33.784
257.329	254														135.286	33.9519
257.653	254														135.482	34.1198
257.978	254														135.677	34.2877
258.302	254														135.873	34.4556
258.627	254														136.068	34.6235
258.951	254														136.263	34.7914
259.276	254														136.459	34.9593
259.6	254														136.655	34.4083
259.925	254														136.85	33.2315
260.249	254														137.046	33.4694
260.574	254														137.241	35.308
260.898	254														137.436	35.7988
261.223	254														137.632	35.9667
261.547	254														137.827	36.1346
261.872	254														138.023	36.3025
262.196	254														138.219	36.4704
262.521	254														138.414	36.6383
262.845	254														138.609	36.8062
263.17	254														138.805	36.9741
263.494	254														139	37.142
263.818	254														139.196	37.3099
264.143	254														139.392	37.4778
264.467	254														139.587	37.6457
264.792	254														139.782	37.8136
265.116	254														139.978	37.9815
265.441	254														140.173	38.1494
265.765	254														140.369	38.3173
266.09	254														140.565	38.4852
266.414	254														140.76	38.6531
266.739	254														140.956	38.821
267.063	254														141.151	38.9888
267.388	254														141.346	39.1568
267.712	254														141.542	39.3246
268.037	254														141.738	39.4926
268.361	254														141.933	39.6604
268.686	254														142.129	39.8283
269.01	254														142.324	39.9962
269.335	254														142.519	40.1641
269.659	254														142.715	40.332
269.984	254														142.911	40.4999
270.308	254														143.106	40.6678
270.633	254														143.302	40.8357
270.957	254														143.497	41.0036
271.282	254														143.692	41.1715
271.606	254														143.888	41.3394
271.931	254														144.083	37.8399
272.255	254														144.279	32.6622
272.58	254														144.475	29.0188
272.904	254														144.67	27.0063
273.229	254														144.865	26.5504
273.553	254														145.061	27.4715
273.878	254														145.256	29.5545
274.202	254														145.452	32.598
274.527	254														145.648	36.4264
274.851	254														145.843	40.8683
275.176	254														146.038	43.1863
275.5	254														146.234	43.3542
275.825	254														146.429	43.5221
276.149	254														146.625	43.69
276.474	254														146.821	43.8579
276.798	254														147.016	44.0258
277.123	254														147.212	44.1937
277.447	254														147.407	44.3616
277.772	254														147.602	44.5295
278.096	254														147.798	44.6974
278.421	254														147.994	44.8653
278.745	254														148.189	45.0332
279.07	254														148.385	45.2011
279.394	254														148.58	45.369
279.719	254														148.775	45.5369
280.043	254														148.971	45.7048
280.368	254														149.167	45.8727
280.692	254														149.362	46.0406
281.017	254														149.558	46.2085
281.341	254														149.753	46.3764
281.666	254														149.948	46.5443
281.99	254														150.144	46.7122
282.315	254														150.339	46.8801
282.639	254														150.535	47.048
282.964	254														150.731	47.2159
283.288	254														150.926	47.3837
283.613	254														151.121	45.6999
283.938	254														151.317	39.2045
284.262	254														151.512	35.7439
284.587	254														151.708	35.4689
284.911	254														151.904	38.2312
285.236	254														152.099	43.5935
285.56	254														152.294	48.559
285.885	254														152.49	48.7269
286.209	254														152.685	48.8948
286.534	254														152.881	49.0627
286.858	254														153.077	49.2306
287.183	254														153.272	49.3985
287.507	254														153.468	49.5664
287.832	254														153.663	49.7343
288.156	254														153.858	49.9022
288.481	254														154.054	50.0701
288.805	254														154.25	50.238
289.13	254														154.445	50.4059
289.454	254														154.641	50.5738
289.779	254														154.836	50.7417
290.103	254														155.031	50.9096
290.428	254														155.227	51.0775
290.752	254														155.423	51.2454
291.077	254														155.618	51.4133
291.401	254														155.814	51.5812
291.726	254														156.009	51.7491
292.05	254														156.204	51.917
292.375	254														156.4	52.0849
292.699	254														156.595	52.2528
293.024	254														156.791	52.4207
293.348	254														156.987	52.5886
293.673	254														157.182	52.7565
293.997	254														157.377	52.9244
294.322	254														157.573	53.0923
294.646	254														157.768	53.2602
294.971	254														157.964	53.4281
295.295	254														158.16	53.596
295.62	254														158.355	53.7639
295.944	254														158.55	53.9318
296.269	254														158.746	54.0997
296.593	254														158.941	54.2676
296.918	254														159.137	54.4355
297.242	254														159.333	54.6034
297.567	254														159.528	54.7713
297.891	254														159.724	54.9392
298.216	254														159.919	55.1071
298.54	254														160.114	55.275
298.865	254														160.31	54.2872
299.189	254														160.506	49.2741
299.514	254														160.701	44.593
299.838	254														160.897	40.8014
300.163	254														161.092	38.4101
300.487	254														161.287	37.8268
300.812	254														161.483	39.2962
301.136	254														161.679	42.842
301.461	254														161.874	48.2256
301.785	254														162.07	54.9365
302.11	254														162.265	57.1218
302.434	254														162.46	57.2897
302.759	254														162.656	57.4576
303.083	254														162.851	57.6255
303.408	254														163.047	57.7934
303.732	254														163.243	57.9613
304.057	254														163.438	58.1292
304.381	254														163.633	58.2971
304.705	254														163.829	58.465
305.03	254														164.024	58.6329
305.354	254														164.22	58.8008
305.679	254														164.416	58.9687
306.003	254														164.611	59.1366
306.328	254														164.806	59.3045
306.652	254														165.002	59.4724
306.977	254														165.197	59.6403
307.301	254														165.393	59.8082
307.626	254														165.589	59.9761
307.95	254														165.784	60.144
308.275	254														165.98	60.3119
308.599	254														166.175	60.4798
308.924	254														166.37	60.6477
309.248	254														166.566	60.8156
309.573	254														166.762	60.9835
309.897	254														166.957	61.1514
310.222	254														167.153	55.6377
310.546	254														167.348	49.8472
310.871	254														167.543	45.3054
311.195	254														167.739	42.5918
311.52	254														167.935	42.152
311.844	254														168.13	44.1994
312.169	254														168.326	48.6445
312.493	254														168.521	55.0778
312.818	254														168.716	62.6625
313.142	254														168.912	62.8304
313.467	254														169.107	62.9983
313.791	254														169.303	63.1662
314.116	254														169.499	63.3341
314.44	254														169.694	63.502
314.765	254														169.889	63.6699
315.089	254														170.085	63.8378
315.414	254														170.28	64.0057
315.738	254														170.476	64.1736
316.063	254														170.672	64.3414
316.387	254														170.867	64.5093
316.712	254														171.062	64.6773
317.036	254														171.258	64.8451
317.361	254														171.453	65.013
317.685	254														171.649	65.1809
318.01	254														171.845	65.3488
318.334	254														172.04	65.5167
318.659	254														172.236	65.6846
318.983	254														172.431	65.8525
319.308	254														172.626	66.0204
319.632	254														172.822	66.1883
319.957	254														173.018	66.3562
320.281	254														173.213	66.5241
320.606	254														173.409	66.692
320.93	254														173.604	66.8599
321.255	254														173.799	67.0278
321.579	254														173.995	67.1957
321.904	254														174.19	67.3636
322.228	254														174.386	67.5315
322.553	254														174.582	67.6994
322.877	254														174.777	67.8673
323.202	254														174.972	68.0352
323.526	254														175.168	68.2031
323.851	254														175.363	68.371
324.175	254														175.559	68.5389
324.5	254														175.755	68.7068
324.825	254														175.95	68.8747
325.149	254														176.145	69.0426
325.474	254														176.341	69.2105
325.798	254														176.536	69.3784
326.123	254														176.732	69.5463
326.447	254														176.928	69.7142
326.772	254														177.123	69.8821
327.096	254														177.319	70.05
327.421	254														177.514	70.2179
327.745	254														177.709	70.3858
328.07	254														177.905	70.5537
328.394	253.81														178.101	70.7216
328.719	253.996														178.296	70.8895
329.043	254.502														178.492	71.0574
329.368	254.855														178.687	71.2253
329.692	254.721														178.882	71.3932
330.017	254.022														179.078	71.5611
330.341	252.798														179.274	71.729
330.666	251.134														179.469	71.8969
330.99	249.229														179.665	72.0648
331.315	247.367														179.86	72.2327
331.639	245.897														180.055	72.4006
331.964	246.167														180.251	72.5685
332.288	247.604														180.446	72.7364
332.613	249.352														180.642	72.9043
332.937	251.019														180.838	73.0722
333.262	252.605														181.033	73.2401
333.586	253.904														181.228	73.408
333.911	254.616														181.424	73.5759
334.235	254.681														181.619	73.7438
334.56	254.226														181.815	73.9117
334.884	253.584														182.011	74.0796
335.209	253.315														182.206	74.2475
335.533	253.006														182.401	74.4154
335.858	252.575														182.597	74.5833
336.182	252.158														182.792	74.7512
336.507	252.317														182.988	74.9191
336.831	252.788														183.184	75.087
337.156	253.277														183.379	75.2549
337.48	253.653														183.575	75.4228
337.805	253.823														183.77	75.5907
338.129	253.749														183.965	75.7586
338.454	253.441														184.161	75.9265
338.778	252.962														184.357	76.0944
339.103	252.426														184.552	76.2623
339.427	251.996														184.748	76.4302
339.752	252.169														184.943	76.5981
340.076	252.536														185.138	76.766
340.401	252.993														185.334	76.9339
340.725	253.19														185.53	77.1018
341.05	253.813														185.725	77.2697
341.374	254.691														185.921	77.4376
341.699	255.362														186.116	77.6055
342.023	255.282														186.311	77.7734
342.348	254.313														186.507	77.9413
342.672	252.474														186.702	78.1092
342.997	250.043														186.898	78.2771
343.321	247.082														187.094	78.445
343.646	244.339														187.289	78.6129
343.97	242.129														187.484	78.7808
344.295	242.513														187.68	78.9487
344.619	244.533														187.875	79.1166
344.943	247.217														188.071	79.2845
345.268	249.647														188.267	79.4524
345.592	251.545														188.462	79.6203
345.917	252.513														188.657	79.7882
346.241	252.215														188.853	79.9561
346.566	251.823														189.048	80.124
346.89	251.722														189.244	80.2919
347.215	251.478														189.44	80.4598
347.539	252.134														189.635	80.6277
347.864	252.473														189.831	80.7956
348.188	251.816														190.026	80.9635
348.513	250.601														191.026	81.8223
348.837	248.892														192.026	82.6812
349.162	247.08														193.026	83.54
349.486	245.654														194.026	84.3988
349.811	245.385														195.026	85.2576
350.135	244.138														196.026	86.1165
350.46	241.265														197.026	86.9753
350.784	237.665														198.026	87.8341
351.109	233.452														199.026	88.6929
351.433	228.323														200.026	89.5517
351.758	223.772														201.026	90.4106
352.082	220.118														202.026	91.2694
352.407	218.774														203.026	92.1282
352.731	219.874														204.026	92.987
353.056	221.8														205.026	93.8459
353.38	223.432														206.026	94.7047
353.705	226.329														207.026	95.5635
354.029	230.672														208.026	96.4223
354.354	236.148														209.026	97.2812
354.678	241.031														210.026	98.14
355.003	244.799														211.026	98.9988
355.327	247.28														212.026	99.8576
355.652	250.369														213.026	100.716
355.976	252.62														214.026	101.575
356.301	252.065														215.026	102.434
356.625	249.23														216.026	103.293
356.95	245.525														217.026	104.152
357.274	241.041														218.026	105.011
357.599	235.617														219.026	105.869
357.923	227.4														220.026	106.728
358.248	216.609														221.026	107.587
358.572	207.375														222.026	108.446
358.897	203.433														223.026	109.305
359.221	201.884														224.026	110.164
359.546	202.417														225.026	111.022
359.87	204.856														226.026	111.881
360.195	209.515														227.026	112.74
360.519	215.726														228.026	113.599
360.844	220.407														229.026	114.458
361.168	221.489														230.026	115.316
361.493	220.43														231.026	116.175
361.817	222.159														232.026	117.034
362.142	226.012														233.026	117.893
362.466	228.17														234.026	118.752
362.791	230.428														235.026	119.611
363.115	231.472														236.026	120.469
363.44	231.562														237.026	121.328
363.764	228.485														238.026	122.187
364.089	223.308														239.026	123.046
364.413	217.579														240.026	123.905
364.738	214.406														241.026	124.764
365.062	215.258														242.026	125.622
365.387	216.519														243.026	126.481
365.712	216.216														244.026	127.34
366.036	215.172														245.026	128.199
366.361	211.066														246.026	129.058
366.685	205.711														247.026	129.916
367.01	197.646														248.026	130.775
367.334	192.535														249.026	131.634
367.659	189.189														250.026	132.493
367.983	190.415														251.026	133.352
368.308	193.648														252.026	134.211
368.632	196.26														253.026	135.069
368.957	199.745														254.026	135.928
369.281	204.593														255.026	136.787
369.606	208.497														256.026	137.646
369.93	213.024														257.026	138.505
370.255	216.056														258.026	139.364
370.579	219.195														259.026	140.222
370.904	220.145														260.026	141.081
371.228	222.341														261.026	141.94
371.553	221.321														262.026	142.799
371.877	217.042														263.026	143.658
372.202	215.116														264.026	144.516
372.526	215.982														265.026	145.375
372.851	215.826														266.026	146.234
373.175	214.989														267.026	147.093
373.5	212.528														268.026	147.952
373.824	210.097														269.026	148.811
374.149	209.966														270.026	149.669
374.473	212.638														271.026	150.528
374.798	213.09														272.026	151.387
375.122	212.573														273.026	152.246
375.447	215.482														274.026	153.105
375.771	218.347														275.026	153.964
376.096	217.26														276.026	154.822
376.42	211.311														277.026	155.681
376.745	199.423														278.026	156.54
377.069	186.732														279.026	157.399
377.394	177.583														280.026	158.258
377.718	170.597														281.026	159.116
378.043	166.128														282.026	159.975
378.367	167.335														283.026	160.834
378.692	175.274														284.026	161.693
379.016	184.769														285.026	162.552
379.341	192.668														286.026	163.411
379.665	195.222														287.026	164.269
379.99	189.73														288.026	165.128
380.314	181.167														289.026	165.987
380.639	171.758														290.026	166.846
380.963	161.162														291.026	167.705
381.288	155.532														292.026	168.564
381.612	157.494														293.026	169.422
381.937	166.466														294.026	170.281
382.261	179.46														295.026	171.14
382.586	192.911														296.026	171.999
382.91	203.768
383.235	208.429
383.559	208.309
383.884	203.005
384.208	194.518
384.533	187.146
384.857	181.934
385.182	178.522
385.506	176.942
385.83	176.05
386.155	178.982
386.479	183.9
386.804	191.77
387.128	199.886
387.453	207.294
387.777	211.679
388.102	213.012
388.426	210.108
388.751	202.406
389.075	191.662
389.4	184.893
389.724	181.442
390.049	182.216
390.373	184.346
390.698	186.011
391.022	188.211
391.347	190.614
391.671	191.768
391.996	188.296
392.32	181.039
392.645	174.085
392.969	168.462
393.294	165.568
393.618	165.762
393.943	169.123
394.267	178.002
394.592	187.3
394.916	194.499
395.241	195.225
395.565	187.306
395.89	174.405
396.214	162.14
396.539	152.532
396.863	149.163
397.188	153.261
397.512	164.304
397.837	178.579
398.161	194.158
398.486	205.706
398.81	208.706
399.135	206.074
399.459	200.061
399.784	188.924
400.108	176.947
400.433	165.683
400.757	156.543
401.082	152.013
401.406	150.863
401.731	150.37
402.055	149.357
402.38	149.709
402.704	148.737
403.029	143.857
403.353	137.568
403.678	131.288
404.002	127.346
404.327	126.685
404.651	129.67
404.976	137.049
405.3	146.854
405.625	157.966
405.95	166.304
406.274	170.656
406.599	172.069
406.923	172.319
407.248	171.282
407.572	168.447
407.897	166.461
408.221	164.968
408.546	160.884
408.87	153.794
409.195	144.664
409.519	134.725
409.844	127.973
410.168	126.55
410.493	129.353
410.817	136.007
411.142	144.161
411.466	150.413
411.791	153.14
412.115	151.586
412.44	147.227
412.764	140.114
413.089	135.519
413.413	135.343
413.738	138.947
414.062	146.184
414.387	153.104
414.711	159.034
415.036	163.926
415.36	166.183
415.685	163.909
416.009	156.686
416.334	147.91
416.658	138.605
416.983	129.586
417.307	124.036
417.632	121.751
417.956	124.201
418.281	131.227
418.605	140.675
418.93	148.219
419.254	153.136
419.579	155.202
419.903	154.81
420.228	152.349
420.552	149.894
420.877	146.392
421.201	143.119
421.526	140.953
421.85	138.616
422.175	134.966
422.499	130.846
422.824	127.018
423.148	124.589
423.473	123.049
423.797	122.575
424.122	122.308
424.446	123.697
424.771	125.56
425.095	127.231
425.42	129.458
425.744	130.883
426.068	132.702
426.393	135.579
426.717	139.411
427.042	142.499
427.366	144.219
427.691	145.354
428.015	142.14
428.34	136.191
428.664	128.895
428.989	122.004
429.313	119.694
429.638	123.742
429.962	133.457
430.287	145.618
430.611	156.805
430.936	164.215
431.26	163.471
431.585	156.174
431.909	143.982
432.234	131.563
432.558	121.931
432.883	117.78
433.207	118.496
433.532	122.677
433.856	125.257
434.181	124.624
434.505	120.975
434.83	115.908
435.154	110.577
435.479	107.181
435.803	107.825
436.128	113.867
436.452	124.244
436.777	138.104
437.101	150.996
437.426	160.128
437.75	163.805
438.075	161.748
438.399	154.214
438.724	142.303
439.048	129.404
439.373	117.324
439.697	108.393
440.022	104.575
440.346	102.123
440.671	99.6453
440.995	98.6477
441.32	100.362
441.644	105.524
441.969	112.459
442.293	121.612
442.618	130.947
442.942	137.45
443.267	138.89
443.591	131.137
443.916	121.037
444.24	112.945
444.565	108.845
444.889	111.369
445.214	118.671
445.538	131.407
445.863	143.979
446.188	151.547
446.512	152.557
446.837	148.034
447.161	143.275
447.486	137.017
447.81	130.795
448.135	127.43
448.459	126.157
448.784	129.527
449.108	133.563
449.433	138.019
449.757	142.715
450.082	146.515
450.406	146.168
450.731	140.1
451.055	130.002
451.38	116.917
451.704	102.699
452.029	93.6783
452.353	89.7937
452.678	93.7387
453.002	104.609
453.327	118.895
453.651	132.735
453.976	144.511
454.3	150.464
454.625	147.43
454.949	136.983
455.274	123.129
455.598	106.97
455.923	93.0064
456.247	83.1758
456.572	77.6309
456.896	77.7694
457.221	82.5699
457.545	88.936
457.87	95.3517
458.194	100.091
458.519	103.016
458.843	103.617
459.168	102.78
459.492	100.572
459.817	96.154
460.141	92.9749
460.466	90.3641
460.79	89.2165
461.115	90.4647
461.439	92.465
461.764	95.0384
462.088	98.2736
462.413	102.43
462.737	106.744
463.062	109.29
463.386	111.162
463.711	111.358
464.035	110.221
464.36	107.357
464.684	102.212
465.009	94.5147
465.333	87.9317
465.658	83.2379
465.982	79.8034
466.307	75.568
466.631	71.314
466.955	68.8507
467.28	67.7602
467.604	68.7913
467.929	71.8521
468.253	76.5642
468.578	84.4609
468.902	92.7512
469.227	99.842
469.551	103.641
469.876	104.575
470.2	104.57
470.525	104.606
470.849	106.325
471.174	108.881
471.498	111.444
471.823	113.978
472.147	114.809
472.472	115.116
472.796	113.474
473.121	108.641
473.445	103.421
473.77	99.9369
474.094	97.2145
474.419	95.7853
474.743	95.6788
475.068	96.8811
475.392	98.3422
475.717	100.011
476.041	99.6686
476.366	97.7713
476.69	96.5401
477.015	95.3617
477.339	92.37
477.664	90.8264
477.988	90.0075
478.313	89.8207
478.637	90.4523
478.962	91.0972
479.286	92.3194
479.611	96.1919
479.935	100.66
480.26	103.958
480.584	104.981
480.909	104.733
481.233	100.652
481.558	94.7319
481.882	88.2615
482.207	80.9719
482.531	74.4127
482.856	69.3781
483.18	64.4035
483.505	61.7781
483.829	61.7909
484.154	63.3148
484.478	64.9817
484.803	68.5577
485.127	73.1763
485.452	78.1827
485.776	82.8152
486.101	86.1326
486.425	89.4456
486.75	95.8154
487.075	103.454
487.399	109.693
487.724	113.361
488.048	113.813
488.373	110.669
488.697	104.71
489.022	95.8256
489.346	84.4167
489.671	73.8648
489.995	67.7243
490.32	65.5401
490.644	66.083
490.969	68.1397
491.293	71.9166
491.618	78.0489
491.942	84.3298
492.267	88.777
492.591	89.2152
492.916	88.3158
493.24	89.0785
493.565	90.8488
493.889	91.5952
494.214	89.9261
494.538	88.0179
494.863	86.9979
495.187	86.1648
495.512	85.5715
495.836	85.5615
496.161	88.1837
496.485	92.875
496.81	97.7634
497.134	99.9463
497.459	98.0389
497.783	93.0821
498.108	86.0811
498.432	78.1495
498.757	72.2327
499.081	66.2024
499.406	60.0586
499.73	53.8013
500.055	47.4305

## Sheet: S12
BSA
2	2.14	0.057
3	0.31	0.1
4	0.01	0.034
4.5	-2.15	0.333
5	-3.33	0.432
Fab
2	1.95612	0.04
3	0.283364	0.02
4	0.00914077	0.01
4.5	-1.96527	0.4
5	-3.04388	0.3
Amylase
2	1.32099	0.05
3	0.191358	0.02
4	0.00617284	0.1
4.5	-1.32716	0.2
5	-2.05556	0.03
Srteptavidin
2	1.22216	0.04
3	0.177042	0.042
4	0.00571102	0.1
4.5	-1.22787	0.2
5	-1.90177	0.024

## Sheet: S18
Au	1000	1.61429	1.21165		1000	3	1.45				EpCAM	1000	0.9	0.84063		1000	1.85	1.3
	2000	3.14286	1.21499		2000	6.4	1.42					2000	2.65	0.8544		2000	4.7	0.89
	3000	5.5	1.11803		3000	12.3	1.2					3000	3.45	1.23693		3000	7.2	1.4
	4000	8.48571	1.14808		4000	17.5	1.12					4000	5.2	1.41421		4000	9.8	2.1

## Sheet: S19
0	1	0.05	1
5	1	0.15	1
10	1	0.25	1
15	1	0.35	1
20	1	0.45	0.42
25	0.6	0.55	0.21
30	0.6	0.65	0.105
35	0.6	0.75	0.0515
40	0.6	0.85	0.025
45	0.6	0.95	0.0125
50	0.6	1.05	0.006
55	0.6	1.15	0.003
60	0.6	1.25	0.0015

## Sheet: S23
2	0.69697	0.30303	0.66667	0.33333	0.66667	0.33333
22	0.57576	0.42424	0.60606	0.39394	0.60606	0.39394
42	0.51515	0.48485	0.51515	0.48485	0.57576	0.42424
62	0.51515	0.48485	0.45455	0.54545	0.51515	0.48485
